# Supplementary material for: Community pharmacists’ perception of knowledge, attitudes, and practices toward oral health promotion: A Cross-sectional study on the influence of training, demographics, and resources in the UAE
Source: PLoS One. 2025 Jun 3;20(6):e0323193. doi: 10.1371/journal.pone.0323193 (PMC12132982; doi:10.1371/journal.pone.0323193)
Supplement: S1 File — (XLSX) [file pone.0323193.s001.xlsx]

## Sheet: Raw data Excel
Do you provide your consent?	1. Your Age:	2. Gender:	3. Ethnicity:	4. Education:	5. Years of professional experience:	6. Type of pharmacy:	7. Place of the pharmacy:	8. How many patients/customers do you usually interact with daily:	9. What type of customers/patients do you usually interact with:	10. Do you usually serve two patients/customers simultaneously?	11. Does your practice site have a private/semi-private consultation area?	12. Does your practice site have adequate workflow, time, and staff to provide pharmaceutical care service?	13. Typically, how many hours per week do you work in this pharmacy?	14. Do you know a dental clinic close to your pharmacy?	15. How do you rate your level of knowledge regarding oral health issues?	16. How much training have you already received on oral health?	17. What are the most frequently reported situations related to oral health on which you provide advice as a community pharmacist: (Check all that apply)	18. How do you rate your level of confidence when giving advice on certain oral health conditions such as: [Teething]	18. How do you rate your level of confidence when giving advice on certain oral health conditions such as: [Bad breath]	18. How do you rate your level of confidence when giving advice on certain oral health conditions such as: [Loose crowns]	18. How do you rate your level of confidence when giving advice on certain oral health conditions such as: [Lost dental fillings]	18. How do you rate your level of confidence when giving advice on certain oral health conditions such as: [Trauma to teeth]	18. How do you rate your level of confidence when giving advice on certain oral health conditions such as: [Bleeding gums]	18. How do you rate your level of confidence when giving advice on certain oral health conditions such as: [Gum diseases]	18. How do you rate your level of confidence when giving advice on certain oral health conditions such as: [Dry mouth]	18. How do you rate your level of confidence when giving advice on certain oral health conditions such as: [Sensitive teeth]	18. How do you rate your level of confidence when giving advice on certain oral health conditions such as: [Discolored teeth]	18. How do you rate your level of confidence when giving advice on certain oral health conditions such as: [Denture problems]	18. How do you rate your level of confidence when giving advice on certain oral health conditions such as: [Tobacco-related dental problems]	18. How do you rate your level of confidence when giving advice on certain oral health conditions such as: [Oral ulcer]	18. How do you rate your level of confidence when giving advice on certain oral health conditions such as: [Oral cancer]	19. What resources do you usually use when seeking oral health information? (Check all that apply)	20. You would be willing to pursue a more pro-active role in oral health promotion.	21. A dentist-pharmacist collaboration could offer more effective oral health promotion strategies.	22. You perceive oral health promotion as an important part of your job as a pharmacist.	23. You would be willing to pursue a more proactive role in oral health promotion.	24. How often do you advise on the following products used in oral health conditions? [Toothpaste]	24. How often do you advise on the following products used in oral health conditions? [Mouthwash]	24. How often do you advise on the following products used in oral health conditions? [Cleaning in-between teeth]	24. How often do you advise on the following products used in oral health conditions? [Dry mouth]	24. How often do you advise on the following products used in oral health conditions? [Gum care]	24. How often do you advise on the following products used in oral health conditions? [Tooth erosion]	24. How often do you advise on the following products used in oral health conditions? [Denture hygiene]	24. How often do you advise on the following products used in oral health conditions? [Dietary advice in relation to oral health]	24. How often do you advise on the following products used in oral health conditions? [Alcohol consumption]	24. How often do you advise on the following products used in oral health conditions? [Smoking cessation]	25. What are the barriers that perceive to be preventing community pharmacists from delivering oral health education within the community? (Check all that apply)	24. You routinely give dietary or other advice to reduce the oral side effects due to some drugs.	25. You are interested in receiving further training on oral conditions through continuing professional development courses.
Yes	32	Male	Non Arab	Bachelorâ€™s degree	6	Chain/banner group pharmacy	Shopping center/shopping strip pharmacy	20â€“30 Patients	Regular customers	Yes	Yes	No staff/No time	17 to 31 hours per week	Yes	Good	Conferences & seminars	Bleeding gums	Fairly confident	Fairly confident	Very confident	Very confident	Fairly confident	Fairly confident	Fairly confident	Very confident;Fairly confident	Fairly confident	Fairly confident	Fairly confident	Very confident;Fairly confident	Fairly confident	Fairly confident	Electronic references and databases	Neutral	Agree	Neutral	Disagree	< once per week	< once per month	< once per month	< once per week	< once per month	< once per month	< once per month	< once per week	< once per month	< once per month	Lack of information to give to patients	Neutral	Yes
Yes	31	Male	Non Arab	Bachelorâ€™s degree	6	Chain/banner group pharmacy	Shopping center/shopping strip pharmacy	â‰¥30 Patients	Pass by customers	Yes	Yes	Yes, workflow/time/staff	More than 40 hours per week	No	Good	Conferences & seminars	Teething;Tooth whitening	Very confident	Very confident	Very unconfident	Very unconfident	Fairly unconfident;Very unconfident	Very confident	Very confident	Neutral	Very confident	Very confident	Very confident	Very confident	Very confident	Very unconfident	Internet sites	Neutral	Neutral	Agree	Agree	5 to 10 times per week	5 to 10 times per week	1 to 5 times per week	< once per week	5 to 10 times per week	1 to 5 times per week	5 to 10 times per week	5 to 10 times per week	< once per month	1 to 5 times per week	Lack of training;Lack of information to give to patients	Neutral	Yes
Yes	58	Male	Non Arab	Bachelorâ€™s degree	30	Chain/banner group pharmacy	Standalone community pharmacy	â‰¥30 Patients	Both	Yes	No	Yes, workflow/time/staff	32 to 40 hours per week	No	Very good	No training	Mouthwash;Toothpaste	Very confident	Very confident	Very unconfident	Very unconfident	Neutral	Very confident	Very confident	Very confident	Very confident	Very confident	Neutral	Fairly confident	Very confident	Very unconfident	Internet sites;Books;GDP (General Dental Practitioners)	Neutral	Strongly agree	Agree	Agree	More than 10 times per week	More than 10 times per week	1 to 5 times per week	1 to 5 times per week	5 to 10 times per week	< once per week	5 to 10 times per week	< once per week	< once per month	< once per week	Limited interaction between dentists and pharmacists	Neutral	No
Yes	32	Male	Non Arab	Masterâ€™s degree	6	Chain/banner group pharmacy	Shopping center/shopping strip pharmacy	â‰¥30 Patients	Pass by customers	Yes	Yes	Yes, workflow/time/staff	More than 40 hours per week	No	Good	No training	Mouthwash;Toothbrush;Bleeding gums	Very confident	Very confident	Fairly unconfident;Very unconfident	Fairly unconfident	Fairly unconfident	Neutral	Neutral	Very unconfident	Fairly confident	Fairly confident	Neutral	Fairly confident	Very confident	Very unconfident	Internet sites	Neutral	Strongly agree	Neutral	Agree	More than 10 times per week	More than 10 times per week	5 to 10 times per week	< once per month	1 to 5 times per week	< once per week	< once per week	< once per week	< once per month	< once per week	Lack of training;Difficulty deciding when to refer	Neutral	Yes
Yes	38	Male	Non Arab	Bachelorâ€™s degree	13	Independent pharmacy	Standalone community pharmacy	â‰¥30 Patients	Pass by customers	Yes	No	Yes, workflow/not enough staff	More than 40 hours per week	No	Fair	Self-training	Teething;Mouthwash;Toothbrush;Toothpaste	Very confident	Fairly unconfident	Very unconfident	Very unconfident	Fairly unconfident	Neutral	Neutral	Neutral	Fairly unconfident	Very unconfident	Very unconfident	Neutral	Neutral	Very unconfident	Internet sites;Electronic references and databases	Neutral	Neutral	Neutral	Neutral	5 to 10 times per week	< once per month	< once per month	1 to 5 times per week	1 to 5 times per week	5 to 10 times per week	5 to 10 times per week	< once per month	< once per month	< once per month	Lack of information to give to patients	Strongly disagree	No
Yes	37	Male	Non Arab	Bachelorâ€™s degree	15	Independent pharmacy	Standalone community pharmacy	â‰¥30 Patients	Both	Yes	No	Yes, workflow/not enough staff	More than 40 hours per week	No	Fair	Self-training	Mouthwash;Toothbrush;Toothpaste;Tooth whitening	Very confident	Neutral	Fairly unconfident	Fairly unconfident	Very unconfident	Very unconfident	Very unconfident	Very unconfident	Very unconfident	Neutral	Fairly unconfident	Very unconfident	Fairly confident	Very unconfident	Internet sites	Disagree	Neutral	Neutral	Neutral	More than 10 times per week	5 to 10 times per week	More than 10 times per week	< once per month	< once per month	< once per month	More than 10 times per week	5 to 10 times per week	< once per month	< once per month	Lack of training;Difficulty deciding when to refer	Strongly disagree	Yes
Yes	31	Male	Non Arab	Bachelorâ€™s degree	7	Chain/banner group pharmacy	Standalone community pharmacy	20â€“30 Patients	Both	No	No	Yes, workflow/time/staff	More than 40 hours per week	No	Very good	Self-training	Mouthwash;Toothbrush;Toothpaste;Bleeding gums	Very confident	Neutral	Very unconfident	Very unconfident	Very unconfident	Fairly confident	Fairly confident	Fairly confident	Fairly confident	Fairly confident	Fairly confident	Fairly confident	Fairly confident	Very unconfident	Internet sites	Agree	Agree	Agree	Agree	More than 10 times per week	More than 10 times per week	5 to 10 times per week	1 to 5 times per week	1 to 5 times per week	1 to 5 times per week	5 to 10 times per week	< once per week	< once per month	1 to 5 times per week	Lack of information to give to patients	Strongly disagree	Yes
Yes	44	Female	Non Arab	Bachelorâ€™s degree	3	Independent pharmacy	Standalone community pharmacy	20â€“30 Patients	Both	Yes	No	Yes, workflow/time/staff	32 to 40 hours per week	No	Very good	Self-training	Mouthwash;Toothbrush;Toothpaste	Fairly confident	Fairly confident	Fairly confident	Fairly confident	Fairly confident	Fairly confident	Fairly confident	Fairly confident	Fairly confident	Fairly confident	Fairly confident	Fairly confident	Fairly confident	Fairly confident	Internet sites	Neutral	Neutral	Neutral	Neutral	< once per week	1 to 5 times per week	< once per month	< once per month	< once per week	< once per month	1 to 5 times per week	< once per week	< once per month	< once per month	Lack of training	Neutral	Yes
Yes	35	Male	Non Arab	Bachelorâ€™s degree	8	Chain/banner group pharmacy	Standalone community pharmacy	â‰¥30 Patients	Both	Yes	No	Yes, workflow/time/staff	More than 40 hours per week	No	Very good	Conferences & seminars	Toothbrush	Very confident	Very confident	Very unconfident	Very unconfident	Very unconfident	Fairly confident	Very confident	Very confident	Very confident	Very confident	Very confident	Very confident	Very confident	Very unconfident	Internet sites	Strongly agree	Strongly agree	Strongly agree	Strongly agree	More than 10 times per week	5 to 10 times per week	5 to 10 times per week	More than 10 times per week	5 to 10 times per week	5 to 10 times per week	5 to 10 times per week	5 to 10 times per week	< once per month	5 to 10 times per week	Difficulty deciding when to refer	Neutral	Yes
Yes	43	Female	Arab	Bachelorâ€™s degree	20	Chain/banner group pharmacy	Standalone community pharmacy	20â€“30 Patients	Pass by customers	Yes	Yes	Yes, workflow/not enough staff	32 to 40 hours per week	Yes	Very good	Self-training	Toothpaste	Fairly confident	Fairly confident	Neutral	Fairly confident	Neutral	Fairly unconfident	Fairly confident	Neutral	Fairly confident	Fairly confident	Fairly confident	Very confident	Fairly confident	Very unconfident	Internet sites;Electronic references and databases;Books;Medical journals;GDP (General Dental Practitioners)	Strongly agree	Strongly agree	Strongly agree	Neutral	More than 10 times per week	1 to 5 times per week	More than 10 times per week	< once per week	1 to 5 times per week	< once per week	< once per month	More than 10 times per week	< once per month	< once per week	Lack of training;Lack of information to give to patients	Neutral	Yes
Yes	34	Male	Non Arab	Bachelorâ€™s degree	13	Chain/banner group pharmacy	Shopping center/shopping strip pharmacy	â‰¥30 Patients	Pass by customers	Yes	Yes	Yes, workflow/time/staff	More than 40 hours per week	No	Very good	Self-training	Mouthwash;Toothbrush	Very confident	Very confident	Fairly confident	Fairly confident	Very confident	Very confident	Very confident	Very confident	Fairly confident	Fairly confident	Fairly confident	Fairly confident	Very confident	Fairly confident	GDP (General Dental Practitioners)	Agree	Agree	Agree	Agree	More than 10 times per week	More than 10 times per week	5 to 10 times per week	1 to 5 times per week	5 to 10 times per week	1 to 5 times per week	5 to 10 times per week	5 to 10 times per week	< once per month	< once per month	Lack of information to give to patients;Limited interaction between dentists and pharmacists	Disagree	No
Yes	29	Female	Non Arab	Bachelorâ€™s degree	4	Chain/banner group pharmacy	Standalone community pharmacy	â‰¥30 Patients	Both	No	No	Yes, workflow/not enough staff	More than 40 hours per week	Yes	Good	No training	Teething;Mouthwash;Denture-related problems	Neutral	Very confident	Fairly confident	Fairly confident	Neutral	Very confident	Very confident	Very confident	Neutral	Fairly confident	Neutral	Neutral	Very confident	Very confident	GDP (General Dental Practitioners)	Neutral	Agree	Neutral	Neutral	More than 10 times per week	More than 10 times per week	< once per week	< once per week	1 to 5 times per week	1 to 5 times per week	More than 10 times per week	< once per week	< once per month	< once per month	Lack of information to give to patients	Agree	No
Yes	39	Male	Arab	Bachelorâ€™s degree	10	Chain/banner group pharmacy	Shopping center/shopping strip pharmacy	â‰¥30 Patients	Pass by customers	Yes	Yes	Yes, workflow/time/staff	More than 40 hours per week	Yes	Very good	Self-training	Bleeding gums	Very confident	Very confident	Fairly unconfident	Fairly unconfident	Fairly unconfident	Very confident	Fairly unconfident	Neutral	Very confident	Fairly confident	Fairly unconfident	Fairly unconfident	Fairly confident	Very unconfident	Internet sites;Books;GDP (General Dental Practitioners)	Agree	Agree	Agree	Agree	< once per week	< once per week	< once per week	1 to 5 times per week	1 to 5 times per week	1 to 5 times per week	1 to 5 times per week	< once per month	< once per month	< once per month	Lack of information to give to patients	Neutral	No
Yes	28	Female	Non Arab	Bachelorâ€™s degree	2	Chain/banner group pharmacy	Standalone community pharmacy	â‰¥30 Patients	Regular customers	Yes	Yes	Yes, workflow/time/staff	More than 40 hours per week	No	Good	No training	Toothpaste	Very confident	Very confident	Very unconfident	Very unconfident	Neutral	Very confident	Very confident	Very confident	Very confident	Fairly confident	Neutral	Fairly confident	Very confident	Very unconfident	Books	Strongly agree	Strongly agree	Strongly agree	Strongly agree	5 to 10 times per week	< once per week	< once per week	1 to 5 times per week	1 to 5 times per week	< once per week	1 to 5 times per week	< once per month	< once per month	< once per month	Lack of information to give to patients	Strongly disagree	Yes
Yes	31	Female	Non Arab	Bachelorâ€™s degree	4	Chain/banner group pharmacy	Standalone community pharmacy	â‰¥30 Patients	Regular customers	Yes	Yes	Yes, workflow/not enough staff	More than 40 hours per week	No	Fair	No training	Teething;Mouthwash;Toothpaste	Neutral	Fairly confident	Fairly unconfident	Very unconfident	Neutral	Very confident	Very confident	Very confident	Very confident	Very confident	Fairly unconfident	Very unconfident	Very confident	Very unconfident	Internet sites;Books	Strongly agree	Strongly agree	Strongly agree	Strongly agree	More than 10 times per week	More than 10 times per week	More than 10 times per week	More than 10 times per week	More than 10 times per week	< once per month	5 to 10 times per week	< once per month	< once per month	1 to 5 times per week	Lack of information to give to patients;Limited interaction between dentists and pharmacists	Neutral	Yes
Yes	26	Male	Non Arab	Bachelorâ€™s degree	5	Independent pharmacy	Standalone community pharmacy	â‰¥30 Patients	Regular customers	Yes	Yes	Yes, workflow/time/staff	More than 40 hours per week	No	Excellent	Self-training		Very confident	Very confident	Fairly confident	Very confident	Very confident	Very confident	Very confident	Very confident	Very confident	Very confident	Fairly confident	Very confident	Very confident	Neutral	Internet sites;Books;Medical journals	Strongly agree	Agree	Neutral	Agree	More than 10 times per week	1 to 5 times per week	More than 10 times per week	5 to 10 times per week	More than 10 times per week	< once per week	1 to 5 times per week	< once per week	1 to 5 times per week	< once per week	Lack of information to give to patients	Strongly agree	Yes
Yes	40	Male	Non Arab	Bachelorâ€™s degree	6	Independent pharmacy	Standalone community pharmacy	â‰¥30 Patients	Regular customers	Yes	Yes	Yes, workflow/time/staff	More than 40 hours per week	No	Fair	No training	Teething;Toothbrush	Very confident	Very confident	Very unconfident	Very unconfident	Very unconfident	Very confident	Very confident	Very confident	Very confident	Very unconfident	Very unconfident	Very unconfident	Very confident	Very unconfident	Internet sites;Books;GDP (General Dental Practitioners)	Strongly agree	Agree	Neutral	Agree	More than 10 times per week	5 to 10 times per week	1 to 5 times per week	< once per week	< once per week	< once per week	< once per month	More than 10 times per week	< once per month	< once per month	Lack of training	Disagree	No
Yes	43	Female	Arab	Bachelorâ€™s degree	15	Independent pharmacy	Standalone community pharmacy	â‰¥30 Patients	Both	Yes	Yes	Yes, workflow/time/staff	More than 40 hours per week	No	Very good	Self-training	Toothbrush;Tooth whitening	Very confident	Neutral	Very unconfident	Very unconfident	Very unconfident	Very confident	Very confident	Neutral	Very confident	Fairly confident	Very unconfident	Fairly confident	Very confident	Very unconfident	Internet sites;GDP (General Dental Practitioners)	Agree	Agree	Agree	Agree	< once per week	5 to 10 times per week	< once per week	5 to 10 times per week	5 to 10 times per week	< once per month	< once per month	< once per month	< once per month	< once per week	Lack of training	Strongly agree	Yes
Yes	40	Male	Non Arab	Bachelorâ€™s degree	6	Chain/banner group pharmacy	Standalone community pharmacy	â‰¥30 Patients	Regular customers	Yes	Yes	Yes, workflow/time/staff	More than 40 hours per week	No	Very good	No training	Toothpaste	Fairly confident	Neutral	Neutral	Neutral	Neutral	Neutral	Neutral	Very unconfident	Fairly unconfident	Neutral	Very unconfident	Fairly unconfident	Fairly unconfident	Very unconfident	Internet sites;Electronic references and databases;Books;Medical journals;GDP (General Dental Practitioners)	Agree	Agree	Agree	Neutral	More than 10 times per week	< once per week	More than 10 times per week	< once per week	1 to 5 times per week	< once per week	< once per month	More than 10 times per week	< once per month	< once per week	Lack of training;Lack of information to give to patients	Agree	Yes
Yes	24	Female	Arab	Bachelorâ€™s degree	1	Chain/banner group pharmacy	Pharmacy next to Medical Centre	â‰¥30 Patients	Both	Yes	Yes	Yes, workflow/time/staff	More than 40 hours per week	Yes	Good	Self-training	Toothbrush;Tooth whitening	Fairly confident	Fairly confident	Very unconfident	Very unconfident	Very unconfident	Neutral	Fairly unconfident	Fairly unconfident	Neutral	Neutral	Neutral	Fairly unconfident	Fairly confident	Very unconfident	Internet sites	Agree	Agree	Agree	Agree	< once per week	< once per week	1 to 5 times per week	< once per month	< once per month	< once per month	< once per week	< once per month	< once per month	< once per week	Lack of training;Limited interaction between dentists and pharmacists	Disagree	Yes
Yes	30	Female	Arab	Bachelorâ€™s degree	7	Chain/banner group pharmacy	Standalone community pharmacy	â‰¥30 Patients	Regular customers	Yes	Yes	Yes, workflow/time/staff	More than 40 hours per week	No	Very good	Formal training modules	Toothbrush;Toothpaste	Very confident	Very confident	Very unconfident	Very unconfident	Very unconfident	Very confident	Very confident	Very confident	Very confident	Very confident	Very unconfident	Very confident	Very confident	Very unconfident	Internet sites	Neutral	Strongly agree	Agree	Strongly agree	5 to 10 times per week	1 to 5 times per week	5 to 10 times per week	< once per month	1 to 5 times per week	< once per month	< once per week	1 to 5 times per week	< once per month	1 to 5 times per week	Limited interaction between dentists and pharmacists	Agree	Yes
Yes	22	Male	Non Arab	Diploma	2	Chain/banner group pharmacy	Standalone community pharmacy	â‰¥30 Patients	Pass by customers	Yes	Yes	Yes, workflow/time/staff	32 to 40 hours per week	Yes	Good	Conferences & seminars	Toothbrush	Fairly unconfident	Neutral	Very unconfident	Fairly confident	Fairly confident	Very confident	Neutral	Very confident	Very confident	Very confident	Neutral	Very confident	Very confident	Very unconfident	Medical journals	Neutral	Neutral	Neutral	Neutral	< once per week	1 to 5 times per week	< once per week	5 to 10 times per week	< once per week	< once per week	< once per week	1 to 5 times per week	< once per week	< once per month	Lack of training	Neutral	Yes
Yes	36	Female	Non Arab	Bachelorâ€™s degree	2	Independent pharmacy	Standalone community pharmacy	20â€“30 Patients	Regular customers	Yes	Yes	Yes, workflow/not enough staff	32 to 40 hours per week	Yes	Good	Conferences & seminars	Teething	Very confident	Fairly confident	Neutral	Neutral	Fairly confident	Fairly confident	Very unconfident	Neutral	Fairly confident	Fairly unconfident	Fairly unconfident	Fairly confident	Very confident	Very unconfident	Internet sites;Electronic references and databases;Books;Medical journals;GDP (General Dental Practitioners)	Neutral	Agree	Neutral	Agree	More than 10 times per week	5 to 10 times per week	More than 10 times per week	< once per month	More than 10 times per week	< once per month	More than 10 times per week	1 to 5 times per week	< once per month	5 to 10 times per week	Limited interaction between dentists and pharmacists	Agree	Yes
Yes	47	Female	Non Arab	Bachelorâ€™s degree	20	Independent pharmacy	Shopping center/shopping strip pharmacy	â‰¥30 Patients	Pass by customers	Yes	Yes	Yes, workflow/time/staff	17 to 31 hours per week	No	Very good	Conferences & seminars	Mouthwash;Toothbrush;Toothpaste	Very confident	Fairly confident	Fairly confident	Fairly confident	Fairly confident	Fairly confident	Fairly confident	Fairly confident	Fairly confident	Fairly confident	Fairly confident	Fairly confident	Very confident	Fairly unconfident	Internet sites	Agree	Strongly agree	Strongly agree	Strongly agree	< once per week	1 to 5 times per week	1 to 5 times per week	< once per month	1 to 5 times per week	5 to 10 times per week	1 to 5 times per week	1 to 5 times per week	< once per month	1 to 5 times per week	Difficulty deciding when to refer	Agree	Yes
Yes	31	Male	Non Arab	Bachelorâ€™s degree	10	Chain/banner group pharmacy	Standalone community pharmacy	20â€“30 Patients	Regular customers	Yes	Yes	Yes, workflow/not enough staff	17 to 31 hours per week	No	Very good	Conferences & seminars	Toothache;Toothbrush;Toothpaste	Neutral	Neutral	Fairly confident	Neutral	Neutral	Fairly unconfident	Fairly unconfident	Neutral	Very confident	Neutral	Fairly confident	Neutral	Fairly confident	Neutral	Internet sites;Electronic references and databases;Books;Medical journals	Neutral	Strongly agree	Strongly agree	Agree	1 to 5 times per week	5 to 10 times per week	5 to 10 times per week	< once per week	< once per week	< once per week	1 to 5 times per week	1 to 5 times per week	< once per month	5 to 10 times per week	Difficulty deciding when to refer	Agree	Yes
Yes	33	Female	Non Arab	Bachelorâ€™s degree	10	Independent pharmacy	Standalone community pharmacy	20â€“30 Patients	Regular customers	Yes	Yes	Yes, workflow/not enough staff	32 to 40 hours per week	Yes	Good	Self-training	Mouthwash;Tooth whitening	Neutral	Fairly confident	Very unconfident	Fairly confident	Very unconfident	Fairly confident	Neutral	Neutral	Neutral	Fairly confident	Neutral	Neutral	Very confident	Very unconfident	Internet sites;Books	Strongly agree	Neutral	Neutral	Neutral	1 to 5 times per week	5 to 10 times per week	1 to 5 times per week	1 to 5 times per week	< once per week	< once per month	< once per week	< once per week	5 to 10 times per week	5 to 10 times per week	Difficulty deciding when to refer	Neutral	Yes
Yes	27	Male	Non Arab	Bachelorâ€™s degree	4	Independent pharmacy	Pharmacy next to Medical Centre	â‰¥30 Patients	Both	Yes	Yes	Yes, workflow/not enough staff	17 to 31 hours per week	Yes	Good	Conferences & seminars	Mouthwash;Toothbrush;Toothpaste;Bleeding gums	Neutral	Very confident	Very confident	Very confident	Very confident	Very confident	Very confident	Very confident	Very confident	Very confident	Very confident	Very confident	Very confident	Very unconfident	Internet sites	Agree	Strongly agree	Neutral	Agree	1 to 5 times per week	1 to 5 times per week	More than 10 times per week	1 to 5 times per week	1 to 5 times per week	< once per month	5 to 10 times per week	1 to 5 times per week	< once per month	< once per month	Limited interaction between dentists and pharmacists	Strongly disagree	Yes
Yes	24	Female	Arab	Bachelorâ€™s degree	3	Chain/banner group pharmacy	Pharmacy next to Medical Centre	20â€“30 Patients	Regular customers	Yes	Yes	Yes, workflow/not enough staff	17 to 31 hours per week	Yes	Good	Self-training	Teething;Mouthwash;Toothbrush;Toothpaste;Bleeding gums	Neutral	Neutral	Fairly unconfident	Neutral	Very unconfident	Fairly confident	Neutral	Neutral	Neutral	Fairly confident	Neutral	Neutral	Neutral	Neutral	Internet sites;Books;Medical journals	Agree	Strongly agree	Strongly agree	Strongly agree	More than 10 times per week	More than 10 times per week	5 to 10 times per week	1 to 5 times per week	1 to 5 times per week	1 to 5 times per week	1 to 5 times per week	1 to 5 times per week	< once per month	5 to 10 times per week	Limited interaction between dentists and pharmacists	Neutral	Yes
Yes	37	Female	Arab	Bachelorâ€™s degree	11	Chain/banner group pharmacy	Standalone community pharmacy	20â€“30 Patients	Pass by customers	Yes	Yes	Yes, workflow/not enough staff	17 to 31 hours per week	Yes	Very good	Self-training	Toothache;Teething;Mouthwash;Toothbrush;Bleeding gums;Tooth whitening	Fairly confident	Neutral	Very unconfident	Very unconfident	Fairly unconfident	Neutral	Fairly confident	Fairly confident	Fairly confident	Neutral	Fairly unconfident	Neutral	Fairly confident	Very unconfident	Internet sites;Books	Agree	Agree	Strongly agree	Strongly agree	5 to 10 times per week	5 to 10 times per week	More than 10 times per week	1 to 5 times per week	1 to 5 times per week	1 to 5 times per week	1 to 5 times per week	5 to 10 times per week	< once per month	1 to 5 times per week	Lack of training	Agree	Yes
Yes	28	Female	Non Arab	Bachelorâ€™s degree	4	Chain/banner group pharmacy	Standalone community pharmacy	20â€“30 Patients	Regular customers	Yes	Yes	Yes, workflow/time/staff	17 to 31 hours per week	No	Very good	Conferences & seminars	Mouthwash;Toothbrush;Toothpaste	Fairly confident	Neutral	Neutral	Neutral	Neutral	Fairly confident	Fairly confident	Fairly confident	Fairly confident	Neutral	Fairly confident	Fairly confident	Fairly confident	Fairly confident	Internet sites	Neutral	Agree	Agree	Agree	5 to 10 times per week	1 to 5 times per week	More than 10 times per week	< once per week	1 to 5 times per week	1 to 5 times per week	1 to 5 times per week	5 to 10 times per week	< once per month	1 to 5 times per week	Lack of training	Agree	Yes
Yes	40	Male	Non Arab	Bachelorâ€™s degree	15	Chain/banner group pharmacy	Standalone community pharmacy	â‰¥30 Patients	Both	Yes	Yes	Yes, workflow/time/staff	32 to 40 hours per week	Yes	Very good	Self-training	Teething;Mouthwash;Toothbrush;Toothpaste;Bleeding gums;Tooth whitening	Neutral	Fairly unconfident	Fairly confident	Very confident	Fairly unconfident	Very unconfident	Very confident	Fairly unconfident	Fairly unconfident	Fairly confident	Very unconfident	Fairly confident;Fairly unconfident	Very confident	Neutral	Books	Agree	Agree	Agree	Strongly agree	More than 10 times per week	< once per week	< once per month	< once per month	< once per week	5 to 10 times per week	< once per month	More than 10 times per week	< once per week	< once per month	Limited interaction between dentists and pharmacists	Agree	Yes
Yes	30	Male	Non Arab	Bachelorâ€™s degree	5	Chain/banner group pharmacy	Pharmacy next to Medical Centre	20â€“30 Patients	Pass by customers	Yes	Yes	Yes, workflow/time/staff	17 to 31 hours per week	Yes	Good	Self-training	Teething;Mouthwash;Toothbrush;Toothpaste;Bleeding gums	Fairly confident	Neutral	Fairly unconfident	Fairly unconfident	Fairly unconfident	Fairly unconfident	Very unconfident	Neutral	Neutral	Neutral	Fairly unconfident	Very unconfident	Fairly unconfident	Very unconfident	Internet sites;Electronic references and databases;Books;Medical journals	Agree	Agree	Strongly agree	Strongly agree	More than 10 times per week	1 to 5 times per week	1 to 5 times per week	< once per week	1 to 5 times per week	5 to 10 times per week	< once per week	More than 10 times per week	< once per month	More than 10 times per week	Limited interaction between dentists and pharmacists	Agree	Yes
Yes	29	Male	Non Arab	Bachelorâ€™s degree	8	Chain/banner group pharmacy	Standalone community pharmacy	20â€“30 Patients	Pass by customers	Yes	Yes	Yes, workflow/not enough staff	17 to 31 hours per week	Yes	Very good	Self-training	Teething;Mouthwash;Toothbrush;Toothpaste;Bleeding gums;Denture-related problems	Neutral	Fairly confident	Neutral	Very confident	Very confident	Fairly confident	Fairly confident	Fairly confident	Very confident	Fairly confident	Fairly confident	Fairly confident	Very confident	Very unconfident	Internet sites;Books;Medical journals	Agree	Neutral	Agree	Agree	More than 10 times per week	More than 10 times per week	< once per week	< once per week	5 to 10 times per week	5 to 10 times per week	< once per week	More than 10 times per week	< once per week	< once per week	Limited interaction between dentists and pharmacists	Neutral	Yes
Yes	35	Male	Non Arab	Bachelorâ€™s degree	8	Chain/banner group pharmacy	Standalone community pharmacy	â‰¥30 Patients	Pass by customers	Yes	Yes	Yes, workflow/not enough staff	17 to 31 hours per week	Yes	Good	Conferences & seminars	Mouthwash;Toothbrush;Bleeding gums;Tooth whitening;Denture-related problems	Fairly confident	Very confident	Fairly confident	Fairly confident	Very confident	Very confident	Fairly confident	Fairly confident	Fairly confident	Very confident	Fairly confident	Very confident	Very confident	Fairly unconfident;Very unconfident	Internet sites	Neutral	Agree	Neutral	Neutral	1 to 5 times per week	1 to 5 times per week	1 to 5 times per week	1 to 5 times per week	1 to 5 times per week	5 to 10 times per week	5 to 10 times per week	5 to 10 times per week	< once per month	5 to 10 times per week	Limited interaction between dentists and pharmacists	Neutral	Yes
Yes	36	Male	Non Arab	Bachelorâ€™s degree	6	Chain/banner group pharmacy	Standalone community pharmacy	â‰¥30 Patients	Pass by customers	Yes	Yes	Yes, workflow/not enough staff	17 to 31 hours per week	Yes	Very good	Self-training	Teething;Mouthwash;Toothbrush;Toothpaste;Bleeding gums;Tooth whitening;Denture-related problems	Neutral	Neutral	Neutral	Neutral	Neutral	Neutral	Neutral	Neutral	Neutral	Neutral	Neutral	Neutral	Neutral	Neutral	Internet sites	Agree	Neutral	Strongly agree	Agree	1 to 5 times per week	< once per week	< once per week	1 to 5 times per week	< once per week	< once per month	< once per week	< once per week	< once per month	1 to 5 times per week	Limited interaction between dentists and pharmacists	Neutral	Yes
Yes	33	Male	Non Arab	Bachelorâ€™s degree	6	Chain/banner group pharmacy	Standalone community pharmacy	â‰¥30 Patients	Pass by customers	Yes	Yes	Yes, workflow/not enough staff	17 to 31 hours per week	Yes	Very good	Self-training	Toothache;Teething;Mouthwash;Toothbrush;Toothpaste;Bleeding gums;Tooth whitening;Denture-related problems	Neutral	Neutral	Fairly unconfident	Fairly unconfident	Neutral	Neutral	Neutral	Neutral	Neutral	Neutral	Neutral	Neutral	Fairly confident	Fairly unconfident	Internet sites;Books;Medical journals	Agree	Neutral	Agree	Agree	1 to 5 times per week	1 to 5 times per week	< once per week	< once per week	1 to 5 times per week	< once per month	1 to 5 times per week	1 to 5 times per week	< once per month	< once per week	Limited interaction between dentists and pharmacists	Neutral	Yes
Yes	33	Male	Non Arab	Bachelorâ€™s degree	6	Chain/banner group pharmacy	Standalone community pharmacy	â‰¥30 Patients	Pass by customers	Yes	Yes	Yes, workflow/not enough staff	17 to 31 hours per week	Yes	Good	Self-training	Toothbrush;Toothpaste;Bleeding gums;Tooth whitening;Denture-related problems	Neutral	Neutral	Neutral	Neutral	Neutral	Neutral	Neutral	Neutral	Neutral	Neutral	Neutral	Neutral	Fairly confident	Fairly unconfident	Internet sites;Books;Medical journals	Neutral	Agree	Strongly agree	Strongly agree	1 to 5 times per week	1 to 5 times per week	< once per week	< once per week	1 to 5 times per week	< once per month	1 to 5 times per week	1 to 5 times per week	< once per month	< once per week	Lack of information to give to patients	Neutral	Yes
Yes	29	Female	Non Arab	Bachelorâ€™s degree	4	Chain/banner group pharmacy	Standalone community pharmacy	20â€“30 Patients	Regular customers	Yes	Yes	Yes, workflow/time/staff	17 to 31 hours per week	Yes	Very good	Conferences & seminars	Mouthwash;Toothbrush	Very confident	Very confident	Neutral	Neutral	Neutral	Very confident	Very confident	Very confident	Very confident	Neutral	Neutral	Neutral	Very confident	Very unconfident	Internet sites;Electronic references and databases;Books	Neutral	Strongly agree	Strongly agree	Strongly agree	More than 10 times per week	More than 10 times per week	More than 10 times per week	< once per week	1 to 5 times per week	< once per week	1 to 5 times per week	1 to 5 times per week	< once per month	1 to 5 times per week	Limited interaction between dentists and pharmacists	Neutral	Yes
Yes	30	Female	Non Arab	Bachelorâ€™s degree	4	Chain/banner group pharmacy	Standalone community pharmacy	â‰¥30 Patients	Pass by customers	Yes	Yes	Yes, workflow/time/staff	17 to 31 hours per week	Yes	Good	Conferences & seminars	Toothbrush;Bleeding gums;Tooth whitening	Very confident	Fairly confident	Fairly confident	Neutral	Fairly confident	Very confident	Fairly unconfident	Fairly confident	Fairly confident	Fairly confident	Neutral	Fairly unconfident	Very confident	Fairly confident	Books	Agree	Agree	Agree	Agree	More than 10 times per week	1 to 5 times per week	More than 10 times per week	< once per week	1 to 5 times per week	< once per week	1 to 5 times per week	1 to 5 times per week	< once per month	< once per month	Limited interaction between dentists and pharmacists	Agree	Yes
Yes	27	Male	Non Arab	Bachelorâ€™s degree	3	Chain/banner group pharmacy	Standalone community pharmacy	â‰¥30 Patients	Pass by customers	Yes	Yes	Yes, workflow/not enough staff	17 to 31 hours per week	Yes	Good	Self-training	Mouthwash;Toothbrush;Bleeding gums;Tooth whitening	Neutral	Neutral	Neutral	Neutral	Neutral	Neutral	Neutral	Neutral	Neutral	Neutral	Neutral	Very confident	Very confident	Very confident	Internet sites	Agree	Agree	Neutral	Neutral	1 to 5 times per week	1 to 5 times per week	1 to 5 times per week	1 to 5 times per week	1 to 5 times per week	5 to 10 times per week	More than 10 times per week	More than 10 times per week	5 to 10 times per week	5 to 10 times per week	Lack of training	Neutral	Yes
Yes	30	Female	Non Arab	Bachelorâ€™s degree	4	Chain/banner group pharmacy	Standalone community pharmacy	â‰¥30 Patients	Regular customers	Yes	No	Yes, workflow/time/staff	32 to 40 hours per week	Yes	Good	Conferences & seminars	Toothbrush;Toothpaste	Neutral	Neutral	Neutral	Neutral	Neutral	Neutral	Fairly confident	Neutral	Neutral	Neutral	Fairly confident	Fairly confident	Fairly confident	Fairly confident	Internet sites;Electronic references and databases;Books;Medical journals	Agree	Neutral	Neutral	Neutral	1 to 5 times per week	1 to 5 times per week	1 to 5 times per week	1 to 5 times per week	5 to 10 times per week	5 to 10 times per week	5 to 10 times per week	1 to 5 times per week	1 to 5 times per week	5 to 10 times per week	Difficulty deciding when to refer	Strongly agree	Yes
Yes	33	Male	Non Arab	Bachelorâ€™s degree	9	Chain/banner group pharmacy	Standalone community pharmacy	â‰¥30 Patients	Pass by customers	Yes	Yes	Yes, workflow/time/staff	17 to 31 hours per week	Yes	Excellent	Conferences & seminars	Mouthwash;Toothbrush	Fairly confident	Fairly confident	Neutral	Neutral	Fairly unconfident	Neutral	Neutral	Neutral	Neutral	Very confident	Fairly unconfident	Very unconfident	Very confident	Very unconfident	Books;GDP (General Dental Practitioners)	Strongly agree	Strongly agree	Agree	Agree	1 to 5 times per week	1 to 5 times per week	< once per week	< once per month	< once per month	1 to 5 times per week	< once per month	< once per month	< once per month	< once per month	Difficulty deciding when to refer	Strongly agree	Yes
Yes	25	Male	Non Arab	Bachelorâ€™s degree	1	Independent pharmacy	Pharmacy next to Medical Centre	â‰¥30 Patients	Both	Yes	Yes	Yes, workflow/time/staff	32 to 40 hours per week	Yes	Fair	No training	Mouthwash;Toothbrush;Toothpaste;Bleeding gums	Very confident	Fairly unconfident	Very unconfident	Very unconfident	Very unconfident	Very confident	Very confident	Very confident	Very confident	Very confident	Fairly unconfident	Very unconfident	Very confident	Very unconfident	Internet sites;Books	Agree	Agree	Agree	Agree	More than 10 times per week	More than 10 times per week	5 to 10 times per week	< once per month	< once per month	1 to 5 times per week	< once per month	< once per month	< once per month	< once per month	Lack of training;Difficulty deciding when to refer	Agree	Yes
Yes	26	Male	Non Arab	Bachelorâ€™s degree	1	Chain/banner group pharmacy	Standalone community pharmacy	â‰¥30 Patients	Pass by customers	No	Yes	Yes, workflow/time/staff	17 to 31 hours per week	No	Good	Self-training	Toothbrush;Toothpaste;Bleeding gums	Very confident	Very confident	Very unconfident	Very unconfident	Very unconfident	Very confident	Neutral	Very confident	Very confident	Very confident	Very confident	Very confident	Very confident	Very unconfident	Internet sites;Books;Medical journals	Agree	Strongly agree	Strongly agree	Strongly agree	More than 10 times per week	More than 10 times per week	More than 10 times per week	< once per week	5 to 10 times per week	< once per week	5 to 10 times per week	5 to 10 times per week	< once per month	< once per month	Difficulty deciding when to refer	Strongly agree	Yes
Yes	35	Female	Non Arab	Bachelorâ€™s degree	10	Chain/banner group pharmacy	Pharmacy next to Medical Centre	â‰¥30 Patients	Pass by customers	Yes	Yes	Yes, workflow/time/staff	32 to 40 hours per week	Yes	Very good	Self-training	Mouthwash;Toothbrush;Toothpaste;Bleeding gums	Very confident	Very confident	Very unconfident	Very unconfident	Very unconfident	Very confident	Very confident	Very confident	Very confident	Very confident	Very confident	Very confident	Very confident	Very unconfident	Books;Medical journals;GDP (General Dental Practitioners)	Strongly agree	Strongly agree	Strongly agree	Agree	More than 10 times per week	More than 10 times per week	More than 10 times per week	< once per month	5 to 10 times per week	< once per week	1 to 5 times per week	1 to 5 times per week	< once per month	< once per month	Lack of information to give to patients	Agree	Yes
Yes	30	Female	Arab	Bachelorâ€™s degree	7	Chain/banner group pharmacy	Standalone community pharmacy	â‰¥30 Patients	Pass by customers	Yes	Yes	Yes, workflow/not enough staff	32 to 40 hours per week	Yes	Very good	Self-training	Mouthwash;Toothbrush	Very confident	Very confident	Neutral	Fairly confident	Fairly confident	Fairly confident	Neutral	Fairly confident	Neutral	Neutral	Neutral	Fairly confident	Very confident	Very unconfident	Internet sites	Agree	Agree	Agree	Strongly agree	5 to 10 times per week	5 to 10 times per week	1 to 5 times per week	< once per month	1 to 5 times per week	< once per week	5 to 10 times per week	1 to 5 times per week	< once per month	< once per month	Lack of information to give to patients	Agree	Yes
Yes	30	Female	Arab	Masterâ€™s degree	3	Chain/banner group pharmacy	Standalone community pharmacy	â‰¥30 Patients	Pass by customers	Yes	Yes	Yes, workflow/not enough staff	17 to 31 hours per week	Yes	Very good	Formal training modules	Toothache;Teething;Bleeding gums	Very confident	Very confident	Fairly confident	Fairly unconfident	Fairly unconfident	Very confident	Very confident	Very confident	Very confident	Very confident	Very confident	Fairly confident	Very confident	Very unconfident	Medical journals	Agree	Agree	Agree	Strongly agree	More than 10 times per week	More than 10 times per week	1 to 5 times per week	< once per week	5 to 10 times per week	< once per week	1 to 5 times per week	1 to 5 times per week	< once per month	< once per month	Limited interaction between dentists and pharmacists	Agree	Yes
Yes	35	Female	Non Arab	Bachelorâ€™s degree	8	Independent pharmacy	Standalone community pharmacy	â‰¥30 Patients	Pass by customers	Yes	Yes	Yes, workflow/time/staff	32 to 40 hours per week	Yes	Good	Self-training	Toothpaste;Denture-related problems	Very confident	Very confident	Very unconfident	Very unconfident	Very unconfident	Very confident	Very confident	Very confident	Very confident	Very confident	Fairly confident	Very confident	Very confident	Very unconfident	Internet sites;Books	Agree	Agree	Strongly agree	Strongly agree	1 to 5 times per week	1 to 5 times per week	< once per week	< once per week	< once per week	1 to 5 times per week	< once per week	< once per week	< once per month	< once per month	Difficulty deciding when to refer	Agree	Yes
Yes	25	Male	Non Arab	Bachelorâ€™s degree	2	Chain/banner group pharmacy	Standalone community pharmacy	â‰¥30 Patients	Pass by customers	Yes	Yes	Yes, workflow/time/staff	17 to 31 hours per week	No	Good	Self-training	Teething;Mouthwash;Toothpaste	Fairly confident	Fairly confident	Very unconfident	Very unconfident	Very unconfident	Neutral	Neutral	Neutral	Neutral	Neutral	Very unconfident	Fairly unconfident	Fairly confident	Very unconfident	Internet sites;Electronic references and databases	Agree	Agree	Strongly agree	Agree	1 to 5 times per week	1 to 5 times per week	< once per week	< once per week	< once per week	< once per week	< once per week	< once per week	< once per week	< once per week	Limited interaction between dentists and pharmacists	Agree	Yes
Yes	35	Male	Non Arab	Bachelorâ€™s degree	12	Independent pharmacy	Standalone community pharmacy	â‰¥30 Patients	Regular customers	Yes	No	Yes, workflow/time/staff	More than 40 hours per week	Yes	Good	No training	Mouthwash;Toothbrush;Toothpaste	Very confident	Very confident	Neutral	Neutral	Neutral	Very confident	Very confident	Very confident	Very confident	Very confident	Very confident	Very confident	Very confident	Very unconfident	Books	Agree	Agree	Agree	Agree	More than 10 times per week	More than 10 times per week	5 to 10 times per week	< once per week	1 to 5 times per week	< once per week	< once per week	1 to 5 times per week	< once per month	< once per month	Lack of training;Lack of information to give to patients	Disagree	Yes
Yes	27	Female	Non Arab	Bachelorâ€™s degree	1	Chain/banner group pharmacy	Standalone community pharmacy	20â€“30 Patients	Pass by customers	Yes	Yes	Yes, workflow/not enough staff	17 to 31 hours per week	Yes	Fair	Self-training	Teething;Toothpaste	Neutral	Neutral;Fairly unconfident	Neutral	Neutral	Neutral	Neutral	Neutral	Neutral	Neutral	Neutral	Neutral	Neutral	Neutral	Neutral	Internet sites	Neutral	Neutral	Neutral	Neutral	< once per week	< once per week	< once per week	< once per week	1 to 5 times per week	< once per week	< once per month	< once per month	< once per month	< once per month	Lack of training	Neutral	Yes
Yes	30	Female	Non Arab	Bachelorâ€™s degree	3	Independent pharmacy	Standalone community pharmacy	â‰¥30 Patients	Pass by customers	Yes	Yes	Yes, workflow/not enough staff	17 to 31 hours per week	Yes	Good	Self-training	Teething;Toothbrush;Bleeding gums	Fairly confident	Fairly confident	Neutral	Fairly confident	Fairly confident	Fairly confident	Neutral	Neutral	Neutral	Neutral	Neutral	Neutral	Neutral	Neutral	Internet sites;Books	Strongly agree	Strongly agree	Strongly agree	Strongly agree	1 to 5 times per week	5 to 10 times per week	1 to 5 times per week	1 to 5 times per week	5 to 10 times per week	5 to 10 times per week	< once per week	< once per week	< once per week	More than 10 times per week	Lack of information to give to patients	Strongly agree	Yes
Yes	29	Male	Non Arab	Bachelorâ€™s degree	5	Independent pharmacy	Standalone community pharmacy	â‰¥30 Patients	Both	Yes	No	Yes, workflow/time/staff	More than 40 hours per week	No	Very good	Self-training	Mouthwash;Toothpaste	Very confident	Very confident	Very unconfident	Very unconfident	Neutral	Very confident	Very confident	Neutral	Very confident	Neutral	Very confident	Very confident	Very confident	Very unconfident	Internet sites;Books;Medical journals	Agree	Agree	Agree	Agree	More than 10 times per week	More than 10 times per week	1 to 5 times per week	< once per month	< once per month	< once per month	5 to 10 times per week	1 to 5 times per week	< once per month	< once per month	Lack of training	Neutral	Yes
Yes	29	Female	Arab	Bachelorâ€™s degree	4	Chain/banner group pharmacy	Standalone community pharmacy	â‰¥30 Patients	Both	Yes	Yes	Yes, workflow/time/staff	More than 40 hours per week	No	Fair	No training	Toothache;Mouthwash;Toothpaste	Very confident	Neutral	Neutral	Very unconfident	Very unconfident	Very confident	Neutral	Neutral	Very confident	Neutral	Neutral	Neutral	Very confident	Very unconfident	GDP (General Dental Practitioners)	Strongly agree	Strongly agree	Strongly agree	Strongly agree	More than 10 times per week	More than 10 times per week	More than 10 times per week	< once per month	1 to 5 times per week	1 to 5 times per week	< once per month	1 to 5 times per week	< once per month	1 to 5 times per week	Lack of information to give to patients	Agree	No
Yes	29	Female	Arab	Bachelorâ€™s degree	4	Chain/banner group pharmacy	Standalone community pharmacy	â‰¥30 Patients	Both	Yes	Yes	Yes, workflow/time/staff	More than 40 hours per week	No	Good	Self-training	Toothache;Mouthwash	Very confident	Neutral	Neutral	Very unconfident	Very unconfident	Very confident	Neutral	Neutral	Very confident	Neutral	Neutral	Neutral	Very confident	Very unconfident	Books	Agree	Agree	Neutral	Agree	More than 10 times per week	More than 10 times per week	More than 10 times per week	< once per month	1 to 5 times per week	1 to 5 times per week	< once per month	1 to 5 times per week	< once per month	1 to 5 times per week	Lack of information to give to patients	Neutral	Yes
Yes	36	Female	Arab	Bachelorâ€™s degree	5	Independent pharmacy	Standalone community pharmacy	â‰¥30 Patients	Both	Yes	Yes	Yes, workflow/time/staff	More than 40 hours per week	No	Fair	Self-training	Mouthwash;Toothpaste	Fairly confident	Neutral	Very unconfident	Fairly unconfident	Neutral	Fairly confident	Neutral	Neutral	Very confident	Fairly unconfident	Neutral	Neutral	Fairly confident	Very unconfident	Internet sites	Agree	Strongly agree	Agree	Strongly agree	1 to 5 times per week	1 to 5 times per week	< once per week	< once per month	< once per month	< once per month	< once per month	< once per month	< once per month	< once per month	Limited interaction between dentists and pharmacists	Agree	Yes
Yes	27	Female	Non Arab	Bachelorâ€™s degree	1	Chain/banner group pharmacy	Standalone community pharmacy	â‰¥30 Patients	Both	Yes	No	Yes, workflow/time/staff	More than 40 hours per week	No	Good	Self-training	Toothache	Very confident	Very confident	Very unconfident	Very unconfident	Very unconfident	Very confident	Very confident	Fairly confident	Very confident	Very confident	Very confident	Very confident	Very confident	Very unconfident	Internet sites;Books;GDP (General Dental Practitioners)	Agree	Agree	Agree	Agree	1 to 5 times per week	1 to 5 times per week	< once per week	< once per week	< once per week	< once per month	< once per week	< once per week	< once per month	< once per month	Limited interaction between dentists and pharmacists	Agree	Yes
Yes	26	Female	Non Arab	Bachelorâ€™s degree	2	Chain/banner group pharmacy	Shopping center/shopping strip pharmacy	â‰¥30 Patients	Pass by customers	Yes	Yes	Yes, workflow/time/staff	More than 40 hours per week	No	Very good	Self-training	Mouthwash;Toothbrush;Toothpaste;Tooth whitening	Very unconfident	Very confident	Very unconfident	Very unconfident	Very confident	Very confident	Very confident	Very unconfident	Very confident	Very confident	Fairly confident	Fairly confident	Very confident	Very unconfident	Internet sites	Agree	Strongly agree	Agree	Agree	More than 10 times per week	More than 10 times per week	More than 10 times per week	< once per month	< once per week	< once per month	1 to 5 times per week	< once per week	< once per month	< once per month	Lack of training;Limited interaction between dentists and pharmacists	Agree	Yes
Yes	35	Female	Arab	Bachelorâ€™s degree	12	Independent pharmacy	Standalone community pharmacy	â‰¥30 Patients	Regular customers	No	No	Yes, workflow/time/staff	More than 40 hours per week	No	Very good	No training	Toothache;Mouthwash;Toothbrush;Toothpaste	Very confident	Very confident	Very unconfident	Very unconfident	Neutral	Very confident	Very confident	Very confident	Very confident	Very confident	Fairly confident	Fairly unconfident	Very confident	Very unconfident	Internet sites	Agree	Strongly agree	Agree	Strongly agree	1 to 5 times per week	1 to 5 times per week	< once per month	< once per month	< once per week	< once per week	< once per week	< once per week	< once per month	< once per month	Lack of training;Limited interaction between dentists and pharmacists	Agree	Yes
Yes	44	Male	Non Arab	Bachelorâ€™s degree	25	Independent pharmacy	Standalone community pharmacy	â‰¥30 Patients	Both	Yes	No	Yes, workflow/time/staff	More than 40 hours per week	No	Very good	Self-training	Toothache;Mouthwash;Toothbrush;Toothpaste	Very confident	Very confident	Very confident	Very unconfident	Very unconfident	Very confident	Neutral	Very confident	Very confident	Very confident	Fairly unconfident	Very unconfident	Very confident	Very unconfident	Books	Agree	Agree	Agree	Agree	More than 10 times per week	More than 10 times per week	More than 10 times per week	More than 10 times per week	5 to 10 times per week	< once per month	1 to 5 times per week	1 to 5 times per week	< once per month	< once per month	Lack of information to give to patients	Agree	Yes
Yes	32	Male	Non Arab	Bachelorâ€™s degree	5	Independent pharmacy	Standalone community pharmacy	â‰¥30 Patients	Regular customers	Yes	Yes	Yes, workflow/time/staff	More than 40 hours per week	Yes	Excellent	Self-training	Toothache;Mouthwash;Toothbrush;Toothpaste;Tooth whitening	Very confident	Very confident	Very confident	Very confident	Very unconfident	Very confident	Very confident	Very confident	Very confident	Very confident	Very confident	Very confident	Very confident	Very unconfident	GDP (General Dental Practitioners)	Agree	Strongly agree	Strongly agree	Neutral	More than 10 times per week	1 to 5 times per week	More than 10 times per week	< once per month	< once per week	< once per month	1 to 5 times per week	1 to 5 times per week	< once per month	< once per month	Lack of information to give to patients	Disagree	No
Yes	26	Male	Non Arab	Bachelorâ€™s degree	3	Independent pharmacy	Standalone community pharmacy	â‰¥30 Patients	Both	Yes	No	Yes, workflow/time/staff	More than 40 hours per week	No	Very good	Formal training modules	Toothache;Mouthwash	Very confident	Very confident	Very confident	Fairly confident	Fairly unconfident	Fairly confident	Very confident	Very confident	Very confident	Fairly confident	Neutral	Very confident	Very confident	Very unconfident	Internet sites;Books;Medical journals	Agree	Strongly agree	Agree	Agree	More than 10 times per week	5 to 10 times per week	5 to 10 times per week	< once per month	< once per week	< once per month	1 to 5 times per week	1 to 5 times per week	< once per month	< once per month	Lack of information to give to patients;Limited interaction between dentists and pharmacists	Agree	Yes
Yes	35	Male	Non Arab	Bachelorâ€™s degree	8	Chain/banner group pharmacy	Pharmacy next to Medical Centre	â‰¥30 Patients	Both	Yes	Yes	Yes, workflow/time/staff	More than 40 hours per week	Yes	Very good	Self-training	Toothache;Mouthwash;Toothbrush;Toothpaste;Bleeding gums	Very confident	Very confident	Fairly confident	Fairly confident	Fairly unconfident;Very unconfident	Very confident	Very confident	Very confident	Very confident	Fairly confident	Neutral	Very confident	Very confident	Very unconfident	Books	Agree	Strongly agree	Agree	Agree	More than 10 times per week	5 to 10 times per week	5 to 10 times per week	< once per month	< once per week	< once per month	1 to 5 times per week	1 to 5 times per week	< once per month	< once per month	Lack of information to give to patients;Limited interaction between dentists and pharmacists	Strongly agree	Yes
Yes	36	Male	Non Arab	Bachelorâ€™s degree	10	Independent pharmacy	Standalone community pharmacy	â‰¥30 Patients	Both	Yes	Yes	Yes, workflow/time/staff	More than 40 hours per week	No	Very good	Self-training	Mouthwash;Toothbrush	Very confident	Very confident	Very confident	Very confident	Very unconfident	Very confident	Very confident	Very confident	Very confident	Very confident	Very confident	Very confident	Very confident	Very unconfident	Internet sites	Agree	Strongly agree	Strongly agree	Agree	More than 10 times per week	More than 10 times per week	More than 10 times per week	< once per week	< once per week	< once per month	< once per month	< once per month	< once per month	< once per month	Lack of information to give to patients	Neutral	Yes
Yes	35	Male	Non Arab	Bachelorâ€™s degree	6	Chain/banner group pharmacy	Standalone community pharmacy	â‰¥30 Patients	Pass by customers	Yes	Yes	Yes, workflow/not enough staff	17 to 31 hours per week	Yes	Good	Self-training	Mouthwash;Toothbrush;Toothpaste	Very confident	Very confident	Fairly confident	Very confident	Fairly unconfident	Very confident	Very confident	Very confident	Very confident	Very confident	Fairly confident	Very confident	Very confident	Very unconfident	Internet sites;Electronic references and databases;Books;Medical journals	Agree	Agree	Agree	Agree	More than 10 times per week	More than 10 times per week	More than 10 times per week	< once per week	< once per week	< once per month	< once per month	< once per month	< once per month	< once per month	Lack of training;Lack of information to give to patients;Limited interaction between dentists and pharmacists	Strongly agree	Yes
Yes	36	Male	Non Arab	Bachelorâ€™s degree	7	Chain/banner group pharmacy	Pharmacy next to Medical Centre	â‰¥30 Patients	Pass by customers	Yes	Yes	Yes, workflow/time/staff	32 to 40 hours per week	Yes	Good	Conferences & seminars	Toothache;Teething;Mouthwash;Toothbrush;Toothpaste;Bleeding gums;Tooth whitening;Denture-related problems	Fairly confident	Fairly confident	Fairly confident	Very confident	Fairly unconfident	Neutral	Neutral	Very confident	Fairly confident	Very confident	Fairly confident	Fairly confident	Fairly confident	Fairly unconfident	Internet sites;Electronic references and databases;Books;Medical journals;GDP (General Dental Practitioners)	Agree	Strongly agree	Neutral	Strongly agree	More than 10 times per week	5 to 10 times per week	More than 10 times per week	< once per week	< once per week	< once per month	< once per month	< once per month	< once per month	< once per month	Lack of training;Limited interaction between dentists and pharmacists	Agree	Yes
Yes	24	Female	Arab	Bachelorâ€™s degree	1	Independent pharmacy	Standalone community pharmacy	â‰¥30 Patients	Pass by customers	Yes	Yes	Yes, workflow/time/staff	32 to 40 hours per week	Yes	Good	Self-training	Mouthwash;Toothbrush;Toothpaste	Fairly confident	Very confident	Neutral	Neutral	Neutral	Fairly confident	Fairly confident	Fairly confident	Fairly confident	Neutral	Neutral	Fairly confident	Very confident	Fairly confident	Internet sites;Electronic references and databases;Books;Medical journals	Agree	Agree	Agree	Agree	5 to 10 times per week	1 to 5 times per week	< once per week	< once per week	< once per week	< once per month	< once per month	< once per week	< once per month	< once per month	Lack of training;Difficulty deciding when to refer;Limited interaction between dentists and pharmacists	Agree	Yes
Yes	37	Female	Arab	Bachelorâ€™s degree	13	Independent pharmacy	Standalone community pharmacy	â‰¥30 Patients	Regular customers	No	Yes	Yes, workflow/not enough staff	32 to 40 hours per week	No	Very good	Self-training	Mouthwash;Toothbrush;Toothpaste;Bleeding gums	Very confident	Very confident	Neutral	Neutral	Neutral	Very confident	Neutral	Very confident	Very confident	Neutral	Neutral	Very confident	Very confident	Very unconfident	Internet sites	Agree	Strongly agree	Strongly agree	Agree	1 to 5 times per week	1 to 5 times per week	1 to 5 times per week	< once per month	< once per month	< once per week	< once per month	< once per week	< once per month	< once per month	Limited interaction between dentists and pharmacists	Neutral	Yes
Yes	32	Female	Arab	Bachelorâ€™s degree	10	Independent pharmacy	Shopping center/shopping strip pharmacy	20â€“30 Patients	Regular customers	Yes	Yes	Yes, workflow/not enough staff	17 to 31 hours per week	Yes	Good	Conferences & seminars	Teething;Mouthwash;Toothpaste;Bleeding gums	Very confident	Very confident	Fairly confident	Very confident	Very confident	Very confident	Fairly confident	Very confident	Fairly confident	Fairly confident	Very confident	Very confident	Very confident	Very unconfident	Internet sites;Books	Neutral	Agree	Strongly agree	Agree	1 to 5 times per week	More than 10 times per week	1 to 5 times per week	< once per month	1 to 5 times per week	1 to 5 times per week	5 to 10 times per week	5 to 10 times per week	< once per month	< once per month	Limited interaction between dentists and pharmacists	Agree	Yes
Yes	26	Female	Arab	Bachelorâ€™s degree	3	Chain/banner group pharmacy	Standalone community pharmacy	â‰¥30 Patients	Regular customers	Yes	Yes	Yes, workflow/not enough staff	17 to 31 hours per week	No	Good	Conferences & seminars	Mouthwash;Toothbrush;Toothpaste;Bleeding gums;Tooth whitening	Very confident	Very confident	Neutral	Neutral	Fairly confident	Very confident	Very confident	Very confident	Very confident	Very confident	Very confident	Very confident	Very confident	Very unconfident	Internet sites	Agree	Strongly agree	Strongly agree	Neutral	< once per week	1 to 5 times per week	1 to 5 times per week	< once per week	< once per week	1 to 5 times per week	More than 10 times per week	< once per week	< once per month	< once per month	Limited interaction between dentists and pharmacists	Neutral	Yes
Yes	40	Female	Arab	Bachelorâ€™s degree	15	Independent pharmacy	Standalone community pharmacy	â‰¥30 Patients	Pass by customers	Yes	Yes	No staff/No time	32 to 40 hours per week	No	Excellent	Conferences & seminars	Toothache;Mouthwash;Toothbrush;Toothpaste;Bleeding gums	Very confident	Very confident	Neutral	Neutral	Neutral	Very confident	Very confident	Very confident	Very confident	Very confident	Very confident	Very confident	Very confident	Very unconfident	Internet sites;Books	Agree	Strongly agree	Agree	Agree	5 to 10 times per week	1 to 5 times per week	1 to 5 times per week	< once per month	5 to 10 times per week	1 to 5 times per week	5 to 10 times per week	5 to 10 times per week	< once per month	< once per month	Difficulty deciding when to refer	Agree	Yes
Yes	30	Female	Arab	Bachelorâ€™s degree	7	Chain/banner group pharmacy	Standalone community pharmacy	20â€“30 Patients	Pass by customers	Yes	Yes	Yes, workflow/not enough staff	17 to 31 hours per week	Yes	Good	Self-training	Mouthwash;Toothbrush;Bleeding gums	Very confident	Very confident	Very unconfident	Very unconfident	Very unconfident	Very confident	Very confident	Very confident	Very confident	Very confident	Very unconfident	Very confident	Very confident	Very unconfident	Internet sites;Books	Agree	Agree	Neutral	Agree	1 to 5 times per week	5 to 10 times per week	< once per week	< once per month	1 to 5 times per week	< once per month	5 to 10 times per week	5 to 10 times per week	< once per month	< once per week	Limited interaction between dentists and pharmacists	Neutral	Yes
Yes	35	Male	Arab	Bachelorâ€™s degree	6	Independent pharmacy	Standalone community pharmacy	â‰¥30 Patients	Pass by customers	Yes	Yes	Yes, workflow/time/staff	32 to 40 hours per week	Yes	Very good	Conferences & seminars	Toothache;Teething;Toothbrush;Bleeding gums	Neutral	Fairly confident	Very unconfident	Very unconfident	Very unconfident	Very confident	Very confident	Very confident	Very confident	Very confident	Very confident	Very confident	Very confident	Very unconfident	Internet sites;Books	Agree	Agree	Agree	Strongly agree	1 to 5 times per week	1 to 5 times per week	1 to 5 times per week	< once per month	1 to 5 times per week	< once per month	< once per week	< once per week	< once per week	< once per week	Difficulty deciding when to refer	Agree	Yes
Yes	30	Male	Non Arab	Bachelorâ€™s degree	7	Independent pharmacy	Standalone community pharmacy	â‰¥30 Patients	Both	Yes	Yes	Yes, workflow/time/staff	More than 40 hours per week	No	Very good	Self-training	Mouthwash;Toothbrush;Toothpaste	Very confident	Very confident	Very unconfident	Very unconfident	Very unconfident	Very confident	Very confident	Very confident	Very confident	Very confident	Very confident	Very confident	Very confident	Very unconfident	Internet sites;Books	Agree	Agree	Agree	Agree	5 to 10 times per week	5 to 10 times per week	5 to 10 times per week	< once per month	1 to 5 times per week	1 to 5 times per week	< once per month	< once per month	< once per month	< once per month	Lack of information to give to patients	Agree	Yes
Yes	27	Male	Arab	Bachelorâ€™s degree	2	Chain/banner group pharmacy	Standalone community pharmacy	â‰¥30 Patients	Both	Yes	Yes	Yes, workflow/time/staff	More than 40 hours per week	Yes	Very good	Self-training	Toothbrush;Bleeding gums	Very confident	Very confident	Very unconfident	Fairly unconfident	Fairly unconfident	Fairly confident	Fairly confident	Fairly confident	Very confident	Very confident	Neutral	Very confident	Very confident	Very unconfident	Internet sites;Medical journals	Agree	Strongly agree	Strongly agree	Strongly agree	More than 10 times per week	More than 10 times per week	More than 10 times per week	< once per month	< once per month	< once per month	1 to 5 times per week	1 to 5 times per week	< once per month	< once per month	Limited interaction between dentists and pharmacists	Agree	Yes
Yes	27	Male	Arab	Bachelorâ€™s degree	4	Chain/banner group pharmacy	Shopping center/shopping strip pharmacy	â‰¥30 Patients	Both	Yes	Yes	Yes, workflow/time/staff	32 to 40 hours per week	Yes	Very good	Conferences & seminars	Mouthwash;Toothbrush;Toothpaste;Bleeding gums	Neutral	Neutral	Neutral	Neutral	Neutral	Neutral	Neutral	Neutral	Neutral	Neutral	Neutral	Neutral	Fairly unconfident	Very unconfident	Internet sites;Electronic references and databases;Books	Neutral	Agree	Agree	Agree	1 to 5 times per week	5 to 10 times per week	5 to 10 times per week	5 to 10 times per week	1 to 5 times per week	1 to 5 times per week	1 to 5 times per week	< once per month	< once per month	< once per month	Lack of training;Difficulty deciding when to refer	Agree	No
Yes	30	Female	Arab	Bachelorâ€™s degree	8	Chain/banner group pharmacy	Pharmacy next to Medical Centre	â‰¥30 Patients	Pass by customers	No	Yes	Yes, workflow/not enough staff	32 to 40 hours per week	Yes	Very good	Conferences & seminars	Teething;Toothbrush;Toothpaste;Bleeding gums	Fairly confident	Fairly confident	Fairly confident	Neutral	Fairly confident	Fairly confident	Fairly confident	Fairly unconfident	Fairly confident	Fairly confident	Neutral	Neutral	Very unconfident	Very unconfident	Internet sites;Electronic references and databases	Agree	Agree	Strongly agree	Agree	More than 10 times per week	More than 10 times per week	More than 10 times per week	1 to 5 times per week	1 to 5 times per week	< once per week	< once per week	1 to 5 times per week	< once per week	More than 10 times per week	Lack of training	Agree	Yes
Yes	34	Female	Arab	Bachelorâ€™s degree	11	Independent pharmacy	Standalone community pharmacy	â‰¥30 Patients	Pass by customers	Yes	Yes	No staff/No time	17 to 31 hours per week	Yes	Good	Conferences & seminars	Mouthwash;Toothbrush;Toothpaste;Bleeding gums	Very confident	Neutral	Very unconfident	Neutral	Very unconfident	Fairly unconfident	Fairly unconfident	Fairly unconfident	Neutral	Very unconfident	Very unconfident	Very unconfident	Very confident	Very unconfident	Internet sites	Neutral	Agree	Agree	Strongly agree	5 to 10 times per week	1 to 5 times per week	< once per week	< once per month	1 to 5 times per week	5 to 10 times per week	1 to 5 times per week	< once per month	< once per month	< once per week	Difficulty deciding when to refer	Agree	Yes
Yes	34	Male	Non Arab	Bachelorâ€™s degree	10	Chain/banner group pharmacy	Standalone community pharmacy	â‰¥30 Patients	Regular customers	Yes	Yes	Yes, workflow/not enough staff	32 to 40 hours per week	Yes	Good	Self-training	Mouthwash;Toothbrush;Toothpaste;Bleeding gums	Very confident	Very confident	Neutral;Very unconfident	Very confident;Very unconfident	Very unconfident	Fairly unconfident	Fairly unconfident	Fairly unconfident	Neutral	Fairly confident	Fairly confident	Very confident	Very confident	Very unconfident	Internet sites	Neutral	Neutral	Neutral	Neutral	More than 10 times per week	1 to 5 times per week	< once per week	< once per month	1 to 5 times per week	< once per month	1 to 5 times per week	< once per month	< once per month	1 to 5 times per week	Difficulty deciding when to refer	Neutral	No
Yes	25	Male	Non Arab	Bachelorâ€™s degree	3	Chain/banner group pharmacy	Standalone community pharmacy	â‰¥30 Patients	Pass by customers	Yes	Yes	Yes, workflow/not enough staff	17 to 31 hours per week	Yes	Very good	Conferences & seminars	Mouthwash;Toothbrush;Toothpaste;Bleeding gums	Very confident	Very confident	Very unconfident	Very confident	Very unconfident	Fairly confident	Fairly confident	Very confident	Very confident	Very confident	Very unconfident	Very unconfident	Fairly confident	Very unconfident	Medical journals	Strongly agree	Strongly agree	Strongly agree	Strongly agree	5 to 10 times per week	1 to 5 times per week	< once per week	< once per month	1 to 5 times per week	5 to 10 times per week	1 to 5 times per week	< once per month	< once per month	1 to 5 times per week	Difficulty deciding when to refer	Strongly agree	Yes
Yes	50	Male	Non Arab	Bachelorâ€™s degree	23	Chain/banner group pharmacy	Shopping center/shopping strip pharmacy	â‰¥30 Patients	Pass by customers	Yes	Yes	Yes, workflow/time/staff	17 to 31 hours per week	Yes	Excellent	Self-training	Mouthwash;Toothpaste;Bleeding gums	Very confident	Very confident	Very unconfident	Very unconfident	Very unconfident	Very confident	Very confident	Very confident	Very confident	Fairly unconfident	Very unconfident	Very unconfident	Very confident	Very unconfident	Books	Strongly agree	Strongly agree	Strongly agree	Agree	More than 10 times per week	More than 10 times per week	1 to 5 times per week	5 to 10 times per week	5 to 10 times per week	< once per month	1 to 5 times per week	1 to 5 times per week	< once per month	< once per month	Lack of training	Strongly agree	Yes
Yes	29	Female	Arab	Bachelorâ€™s degree	6	Chain/banner group pharmacy	Standalone community pharmacy	â‰¥30 Patients	Both	Yes	Yes	Yes, workflow/time/staff	17 to 31 hours per week	Yes	Good	Conferences & seminars	Toothache;Teething;Mouthwash;Toothpaste	Very confident	Fairly confident	Very unconfident	Very unconfident	Very unconfident	Very confident	Fairly confident	Very confident	Very confident	Very confident	Very unconfident	Fairly confident	Very confident	Very unconfident	Internet sites;Books	Agree	Agree	Agree	Strongly agree	1 to 5 times per week	< once per week	< once per week	< once per month	< once per month	< once per week	< once per week	< once per week	< once per month	< once per month	Lack of information to give to patients	Agree	Yes
Yes	29	Female	Arab	Bachelorâ€™s degree	6	Chain/banner group pharmacy	Standalone community pharmacy	â‰¥30 Patients	Regular customers	Yes	Yes	Yes, workflow/not enough staff	17 to 31 hours per week	Yes	Good	Self-training	Mouthwash;Toothbrush;Toothpaste	Very confident	Fairly confident	Very unconfident	Very unconfident	Very unconfident	Very confident	Fairly confident	Very confident	Very confident	Very confident	Neutral	Fairly confident	Very confident	Very unconfident	Internet sites;Books	Agree	Strongly agree	Agree	Strongly agree	1 to 5 times per week	< once per week	< once per week	< once per month	< once per month	< once per week	< once per week	< once per week	< once per month	< once per month	Difficulty deciding when to refer	Agree	Yes
Yes	28	Male	Non Arab	Bachelorâ€™s degree	5	Chain/banner group pharmacy	Standalone community pharmacy	â‰¥30 Patients	Pass by customers	Yes	Yes	Yes, workflow/not enough staff	17 to 31 hours per week	Yes	Good	Self-training	Mouthwash;Toothbrush;Toothpaste	Very confident	Very confident	Very confident	Neutral	Fairly confident	Very confident	Very confident	Very confident	Very confident	Fairly confident	Very confident	Very confident	Very confident	Very unconfident	Internet sites;Books	Agree	Strongly agree	Agree	Strongly agree	5 to 10 times per week	5 to 10 times per week	5 to 10 times per week	1 to 5 times per week	More than 10 times per week	5 to 10 times per week	More than 10 times per week	More than 10 times per week	< once per month	< once per week	Limited interaction between dentists and pharmacists	Agree	Yes
Yes	32	Male	Non Arab	Bachelorâ€™s degree	7	Chain/banner group pharmacy	Pharmacy next to Medical Centre	20â€“30 Patients	Pass by customers	Yes	Yes	Yes, workflow/time/staff	More than 40 hours per week	Yes	Good	Self-training	Mouthwash;Bleeding gums	Very confident	Very confident	Very unconfident	Very unconfident	Very unconfident	Fairly confident	Fairly confident	Very confident	Very confident	Very unconfident	Very unconfident	Very confident	Very confident	Very unconfident	Internet sites	Agree	Agree	Agree	Agree	5 to 10 times per week	5 to 10 times per week	< once per week	1 to 5 times per week	More than 10 times per week	5 to 10 times per week	More than 10 times per week	More than 10 times per week	< once per month	< once per week	Limited interaction between dentists and pharmacists	Agree	Yes
Yes	31	Female	Arab	Bachelorâ€™s degree	5	Chain/banner group pharmacy	Standalone community pharmacy	â‰¥30 Patients	Pass by customers	Yes	Yes	Yes, workflow/not enough staff	32 to 40 hours per week	Yes	Good	Conferences & seminars	Mouthwash;Toothbrush;Toothpaste	Neutral	Fairly confident	Fairly confident	Fairly confident	Fairly confident	Fairly confident	Fairly confident	Very confident	Fairly confident;Neutral	Neutral	Neutral	Neutral	Neutral	Very unconfident	Internet sites;Electronic references and databases	Neutral	Agree	Agree	Agree	1 to 5 times per week	1 to 5 times per week	1 to 5 times per week	1 to 5 times per week	1 to 5 times per week	1 to 5 times per week	1 to 5 times per week	1 to 5 times per week	1 to 5 times per week	1 to 5 times per week	Limited interaction between dentists and pharmacists	Agree	Yes
Yes	27	Male	Non Arab	Bachelorâ€™s degree	3	Chain/banner group pharmacy	Standalone community pharmacy	â‰¥30 Patients	Pass by customers	Yes	No	No staff/No time	32 to 40 hours per week	No	Fair	No training	Toothache;Mouthwash;Toothbrush;Toothpaste	Fairly confident	Fairly confident	Fairly confident	Fairly confident	Neutral	Very confident	Very confident	Very confident	Neutral	Fairly unconfident	Fairly unconfident	Very confident	Very confident	Very unconfident	Internet sites;Books;Medical journals;GDP (General Dental Practitioners)	Strongly agree	Strongly agree	Strongly agree	Agree	5 to 10 times per week	More than 10 times per week	< once per week	More than 10 times per week	More than 10 times per week	< once per month	< once per week	More than 10 times per week	< once per month	5 to 10 times per week	Limited interaction between dentists and pharmacists	Agree	Yes
Yes	41	Male	Non Arab	Bachelorâ€™s degree	20	Chain/banner group pharmacy	Shopping center/shopping strip pharmacy	â‰¥30 Patients	Pass by customers	Yes	No	Yes, workflow/not enough staff	17 to 31 hours per week	No	Fair	Self-training	Toothbrush;Bleeding gums	Fairly confident	Fairly confident	Fairly confident	Fairly confident	Neutral	Neutral	Neutral	Neutral	Neutral	Neutral	Neutral	Very unconfident	Very unconfident	Very unconfident	Internet sites	Neutral	Neutral	Neutral	Neutral	5 to 10 times per week	5 to 10 times per week	5 to 10 times per week	1 to 5 times per week	5 to 10 times per week	< once per week	5 to 10 times per week	5 to 10 times per week	< once per month	More than 10 times per week	Difficulty deciding when to refer	Neutral	Yes
Yes	42	Male	Non Arab	Bachelorâ€™s degree	17	Chain/banner group pharmacy	Pharmacy next to Medical Centre	â‰¥30 Patients	Both	Yes	No	Yes, workflow/not enough staff	17 to 31 hours per week	Yes	Fair	Self-training	Toothbrush	Very confident	Very confident	Very unconfident	Very unconfident	Very confident	Very confident	Very confident	Very confident	Very confident	Very confident	Very confident	Very confident	Very confident	Very unconfident	Electronic references and databases;Books	Agree	Strongly agree	Strongly agree	Strongly agree	5 to 10 times per week	5 to 10 times per week	1 to 5 times per week	< once per week	5 to 10 times per week	1 to 5 times per week	< once per week	5 to 10 times per week	< once per month	< once per month	Difficulty deciding when to refer	Strongly agree	Yes
Yes	32	Male	Non Arab	Bachelorâ€™s degree	4	Chain/banner group pharmacy	Standalone community pharmacy	â‰¥30 Patients	Pass by customers	Yes	No	Yes, workflow/not enough staff	32 to 40 hours per week	Yes	Very good	Conferences & seminars	Toothbrush;Toothpaste;Bleeding gums;Tooth whitening	Very confident	Fairly confident	Fairly confident	Neutral	Very unconfident	Very confident	Very confident	Very confident	Very confident	Very confident	Fairly confident	Fairly confident	Very confident	Very unconfident	Books;Medical journals	Strongly agree	Agree	Agree	Agree	More than 10 times per week	More than 10 times per week	1 to 5 times per week	1 to 5 times per week	1 to 5 times per week	< once per week	< once per week	5 to 10 times per week	< once per month	< once per month	Limited interaction between dentists and pharmacists	Strongly agree	Yes
Yes	28	Female	Arab	Bachelorâ€™s degree	2	Chain/banner group pharmacy	Shopping center/shopping strip pharmacy	â‰¥30 Patients	Both	Yes	No	Yes, workflow/not enough staff	32 to 40 hours per week	Yes	Good	Conferences & seminars	Mouthwash;Toothbrush;Toothpaste	Neutral	Very confident	Very unconfident	Very unconfident	Fairly unconfident	Neutral	Fairly unconfident	Very unconfident	Neutral	Very unconfident	Very unconfident	Very unconfident	Very confident	Very unconfident	Internet sites	Agree	Strongly agree	Strongly agree	Agree	More than 10 times per week	More than 10 times per week	5 to 10 times per week	1 to 5 times per week	5 to 10 times per week	< once per month	< once per week	< once per month	< once per month	< once per week	Limited interaction between dentists and pharmacists	Neutral	Yes
Yes	26	Male	Non Arab	Bachelorâ€™s degree	1	Chain/banner group pharmacy	Shopping center/shopping strip pharmacy	â‰¥30 Patients	Both	No	No	Yes, workflow/not enough staff	17 to 31 hours per week	No	Fair	Self-training	Toothache;Teething;Mouthwash	Fairly confident	Fairly confident	Very unconfident	Very unconfident	Fairly unconfident	Neutral	Fairly confident	Very confident	Very confident	Fairly confident	Neutral	Neutral	Very confident	Very unconfident	Electronic references and databases;Books	Neutral	Agree	Strongly agree	Agree	More than 10 times per week	More than 10 times per week	5 to 10 times per week	1 to 5 times per week	5 to 10 times per week	< once per month	1 to 5 times per week	< once per month	< once per month	< once per month	Limited interaction between dentists and pharmacists	Agree	Yes
Yes	35	Male	Non Arab	Bachelorâ€™s degree	12	Independent pharmacy	Standalone community pharmacy	â‰¥30 Patients	Pass by customers	No	No	No staff/No time	32 to 40 hours per week	No	Good	Conferences & seminars	Mouthwash;Toothbrush;Toothpaste;Bleeding gums	Very confident	Very confident	Neutral	Neutral	Very unconfident	Very unconfident	Very unconfident	Very confident	Very confident	Very unconfident	Very unconfident	Very unconfident	Very confident	Very unconfident	Internet sites	Neutral	Neutral	Agree	Strongly agree	More than 10 times per week	More than 10 times per week	More than 10 times per week	< once per week	More than 10 times per week	< once per week	1 to 5 times per week	5 to 10 times per week	< once per month	< once per week	Limited interaction between dentists and pharmacists	Neutral	Yes
Yes	35	Female	Arab	Bachelorâ€™s degree	8	Chain/banner group pharmacy	Standalone community pharmacy	20â€“30 Patients	Pass by customers	Yes	Yes	Yes, workflow/not enough staff	32 to 40 hours per week	Yes	Very good	Self-training	Toothache;Teething;Mouthwash;Toothbrush	Fairly confident	Fairly confident	Fairly confident	Fairly confident	Neutral	Neutral	Neutral	Neutral	Neutral	Fairly confident	Fairly confident	Neutral	Neutral	Neutral	Internet sites;Books	Agree	Agree	Agree	Agree	1 to 5 times per week	1 to 5 times per week	1 to 5 times per week	5 to 10 times per week	5 to 10 times per week	More than 10 times per week	More than 10 times per week	More than 10 times per week	More than 10 times per week	More than 10 times per week	Limited interaction between dentists and pharmacists	Agree	Yes
Yes	35	Male	Arab	Bachelorâ€™s degree	5	Chain/banner group pharmacy	Standalone community pharmacy	20â€“30 Patients	Pass by customers	Yes	No	Yes, workflow/not enough staff	32 to 40 hours per week	No	Good	Conferences & seminars	Mouthwash;Toothbrush;Toothpaste	Fairly confident	Fairly confident	Fairly confident	Neutral	Neutral	Neutral	Neutral	Neutral	Neutral	Neutral	Very unconfident	Fairly unconfident	Very unconfident	Very unconfident	Books;Medical journals	Neutral	Agree	Agree	Agree	1 to 5 times per week	More than 10 times per week	More than 10 times per week	1 to 5 times per week	1 to 5 times per week	1 to 5 times per week	5 to 10 times per week	< once per week	< once per month	< once per month	Difficulty deciding when to refer	Agree	Yes
Yes	23	Female	Arab	Bachelorâ€™s degree	1	Chain/banner group pharmacy	Standalone community pharmacy	20â€“30 Patients	Regular customers	Yes	Yes	Yes, workflow/time/staff	More than 40 hours per week	Yes	Very good	No training	Mouthwash;Toothbrush;Toothpaste	Fairly confident	Fairly confident	Very unconfident	Very unconfident	Fairly unconfident	Fairly confident	Fairly confident	Fairly unconfident	Fairly confident	Fairly confident	Neutral	Fairly confident	Fairly confident	Very unconfident	Internet sites	Agree	Strongly agree	Strongly agree	Strongly agree	5 to 10 times per week	5 to 10 times per week	5 to 10 times per week	< once per month	5 to 10 times per week	< once per month	< once per month	< once per week	< once per month	< once per month	Lack of training;Lack of information to give to patients;Limited interaction between dentists and pharmacists	Strongly disagree	Yes
Yes	30	Female	Arab	Bachelorâ€™s degree	8	Chain/banner group pharmacy	Standalone community pharmacy	â‰¥30 Patients	Regular customers	Yes	Yes	Yes, workflow/time/staff	More than 40 hours per week	No	Good	Self-training	Toothache;Mouthwash;Toothpaste	Very confident	Very confident	Very unconfident	Fairly unconfident	Neutral	Very confident	Very confident	Neutral	Very confident	Very confident	Fairly unconfident	Fairly confident	Very confident	Very unconfident	Internet sites;Electronic references and databases	Neutral	Neutral	Neutral	Neutral	More than 10 times per week	1 to 5 times per week	1 to 5 times per week	< once per month	1 to 5 times per week	1 to 5 times per week	1 to 5 times per week	1 to 5 times per week	< once per month	< once per month	Limited interaction between dentists and pharmacists	Agree	Yes
Yes	25	Female	Arab	Bachelorâ€™s degree	2	Chain/banner group pharmacy	Shopping center/shopping strip pharmacy	20â€“30 Patients	Pass by customers	Yes	Yes	Yes, workflow/not enough staff	32 to 40 hours per week	No	Very good	Self-training	Teething;Toothbrush;Toothpaste	Fairly confident	Neutral	Fairly unconfident	Fairly unconfident	Fairly unconfident	Fairly confident	Fairly confident	Fairly confident	Fairly confident	Fairly confident	Fairly confident	Fairly confident	Fairly confident	Very unconfident	Internet sites	Disagree	Neutral	Neutral	Neutral	5 to 10 times per week	1 to 5 times per week	1 to 5 times per week	< once per week	< once per week	< once per week	< once per week	< once per week	< once per month	< once per week	Lack of information to give to patients;Limited interaction between dentists and pharmacists	Neutral	Yes
Yes	26	Female	Arab	Bachelorâ€™s degree	3	Chain/banner group pharmacy	Pharmacy next to Medical Centre	20â€“30 Patients	Pass by customers	Yes	Yes	Yes, workflow/time/staff	32 to 40 hours per week	Yes	Very good	No training	Toothache	Neutral	Neutral	Neutral	Neutral	Neutral	Neutral	Neutral	Neutral	Neutral	Neutral	Neutral	Neutral	Neutral	Neutral	Books	Neutral	Agree	Agree	Neutral	1 to 5 times per week	1 to 5 times per week	1 to 5 times per week	1 to 5 times per week	1 to 5 times per week	1 to 5 times per week	1 to 5 times per week	1 to 5 times per week	< once per month	1 to 5 times per week	Lack of training	Strongly agree	Yes
Yes	45	Male	Non Arab	Bachelorâ€™s degree	7	Independent pharmacy	Standalone community pharmacy	â‰¥30 Patients	Both	Yes	No	Yes, workflow/not enough staff	32 to 40 hours per week	Yes	Very good	Conferences & seminars	Tooth whitening	Fairly confident	Fairly confident	Fairly confident	Fairly confident	Fairly confident	Fairly confident	Fairly confident	Fairly confident	Fairly confident	Fairly confident	Fairly confident	Fairly confident	Fairly confident	Very unconfident	Internet sites;Books;Medical journals	Agree	Strongly agree	Agree	Neutral	More than 10 times per week	More than 10 times per week	More than 10 times per week	< once per week	More than 10 times per week	5 to 10 times per week	1 to 5 times per week	< once per month	< once per month	< once per month	Lack of information to give to patients	Strongly agree	Yes
Yes	37	Male	Non Arab	Bachelorâ€™s degree	8	Chain/banner group pharmacy	Standalone community pharmacy	â‰¥30 Patients	Regular customers	Yes	Yes	Yes, workflow/time/staff	32 to 40 hours per week	Yes	Very good	Self-training	Mouthwash;Toothpaste	Very confident	Very confident	Neutral	Neutral	Neutral	Very confident	Very confident	Very confident	Very confident	Very confident	Very confident	Very confident	Very confident	Fairly unconfident	Internet sites	Agree	Agree	Agree	Agree	5 to 10 times per week	5 to 10 times per week	5 to 10 times per week	< once per month	5 to 10 times per week	< once per month	< once per month	< once per month	< once per month	< once per month	Lack of information to give to patients	Disagree	No
Yes	29	Female	Arab	Bachelorâ€™s degree	6	Independent pharmacy	Standalone community pharmacy	<20 Patients	Regular customers	Yes	Yes	Yes, workflow/time/staff	More than 40 hours per week	No	Very good	No training	Toothache;Toothbrush	Very confident	Very confident	Very unconfident	Very unconfident	Very unconfident	Very confident	Very confident	Very confident	Very confident	Very confident	Very confident	Very confident	Very confident	Very unconfident	Internet sites	Agree	Agree	Agree	Agree	More than 10 times per week	More than 10 times per week	< once per week	< once per week	1 to 5 times per week	< once per week	< once per week	< once per week	< once per month	< once per month	Lack of training;Limited interaction between dentists and pharmacists	Agree	Yes
Yes	30	Male	Non Arab	Bachelorâ€™s degree	34	Chain/banner group pharmacy	Standalone community pharmacy	20â€“30 Patients	Both	Yes	Yes	Yes, workflow/not enough staff	More than 40 hours per week	Yes	Fair	No training	Mouthwash	Very confident	Very confident	Neutral	Neutral	Neutral	Very confident	Very confident	Very confident	Very confident	Very confident	Very confident	Very confident	Very confident	Neutral	Internet sites;Books;GDP (General Dental Practitioners)	Neutral	Agree	Agree	Agree	More than 10 times per week	More than 10 times per week	5 to 10 times per week	5 to 10 times per week	5 to 10 times per week	5 to 10 times per week	5 to 10 times per week	5 to 10 times per week	< once per month	< once per month	Lack of information to give to patients	Agree	Yes
Yes	34	Male	Non Arab	Bachelorâ€™s degree	2	Chain/banner group pharmacy	Standalone community pharmacy	<20 Patients	Both	Yes	No	Yes, workflow/not enough staff	32 to 40 hours per week	Yes	Very good	Self-training	Mouthwash;Toothbrush	Very confident	Neutral	Very unconfident	Very unconfident	Neutral	Fairly unconfident	Neutral	Neutral	Neutral	Neutral	Neutral	Neutral	Fairly confident	Very unconfident	Books	Strongly agree	Strongly agree	Strongly agree	Strongly agree	1 to 5 times per week	1 to 5 times per week	1 to 5 times per week	1 to 5 times per week	1 to 5 times per week	< once per month	1 to 5 times per week	< once per week	< once per month	< once per month	Lack of information to give to patients	Neutral	No
Yes	35	Male	Non Arab	Bachelorâ€™s degree	13	Chain/banner group pharmacy	Standalone community pharmacy	20â€“30 Patients	Regular customers	Yes	No	Yes, workflow/not enough staff	17 to 31 hours per week	Yes	Good	Self-training	Mouthwash;Toothbrush;Toothpaste;Bleeding gums	Very confident	Fairly confident	Very confident	Very confident	Very confident	Fairly confident	Very confident	Very confident	Very confident	Fairly confident	Very confident	Very confident	Very confident	Very confident	Electronic references and databases	Strongly agree	Strongly agree	Strongly agree	Strongly agree	< once per week	< once per week	< once per week	1 to 5 times per week	< once per week	< once per week	1 to 5 times per week	< once per week	< once per week	< once per week	Lack of information to give to patients;Difficulty deciding when to refer	Strongly agree	Yes
Yes	30	Female	Arab	Bachelorâ€™s degree	8	Chain/banner group pharmacy	Standalone community pharmacy	<20 Patients	Regular customers	Yes	Yes	Yes, workflow/time/staff	More than 40 hours per week	No	Good	Self-training	Toothache	Very confident	Very confident	Very unconfident	Fairly unconfident	Neutral	Very confident	Very confident	Neutral	Very confident	Very confident	Fairly unconfident	Fairly confident	Very confident	Very unconfident	Internet sites;Electronic references and databases	Neutral	Neutral	Neutral	Neutral	More than 10 times per week	1 to 5 times per week	1 to 5 times per week	< once per month	1 to 5 times per week	1 to 5 times per week	1 to 5 times per week	1 to 5 times per week	< once per month	< once per month	Limited interaction between dentists and pharmacists	Agree	Yes
Yes	25	Female	Arab	Bachelorâ€™s degree	2	Chain/banner group pharmacy	Standalone community pharmacy	<20 Patients	Both	Yes	Yes	Yes, workflow/not enough staff	More than 40 hours per week	No	Very good	Self-training	Mouthwash	Very confident	Very confident	Very unconfident	Very unconfident	Very unconfident	Very confident	Very confident	Very confident	Very confident	Very confident	Neutral	Very confident	Very confident	Very unconfident	Internet sites;Books;Medical journals	Agree	Neutral	Neutral	Neutral	More than 10 times per week	More than 10 times per week	More than 10 times per week	< once per week	1 to 5 times per week	< once per month	More than 10 times per week	More than 10 times per week	< once per month	< once per month	Limited interaction between dentists and pharmacists	Agree	Yes
Yes	39	Female	Non Arab	Bachelorâ€™s degree	15	Independent pharmacy	Standalone community pharmacy	<20 Patients	Both	Yes	Yes	Yes, workflow/time/staff	1 to 16 hours per week	Yes	Very good	Self-training	Toothache;Teething;Mouthwash;Bleeding gums;Tooth whitening	Very confident	Fairly confident	Very confident	Fairly confident	Very confident	Very confident	Very confident	Very confident	Very confident	Very confident	Fairly confident	Neutral	Neutral	Very confident	Internet sites;Electronic references and databases	Neutral	Agree	Strongly agree	Strongly agree	< once per month	< once per month	< once per week	< once per week	< once per week	< once per month	< once per week	< once per week	< once per week	< once per week	Lack of information to give to patients	Strongly agree	Yes
Yes	27	Female	Arab	Bachelorâ€™s degree	3	Chain/banner group pharmacy	Standalone community pharmacy	<20 Patients	Both	Yes	Yes	Yes, workflow/not enough staff	17 to 31 hours per week	Yes	Good	Conferences & seminars	Toothache;Teething;Mouthwash;Toothbrush;Toothpaste;Bleeding gums;Tooth whitening	Very confident	Very confident	Fairly confident	Very confident	Fairly confident	Very confident	Very confident;Fairly confident	Very confident	Very confident;Fairly confident	Very confident;Fairly confident	Very confident	Fairly confident	Fairly confident	Very confident	Internet sites;Electronic references and databases	Strongly agree	Strongly agree	Agree	Strongly agree	< once per month	< once per month	< once per week	< once per week	< once per week	1 to 5 times per week	< once per month	< once per week	< once per week	< once per week	Lack of information to give to patients;Limited interaction between dentists and pharmacists	Agree	Yes
Yes	36	Male	Arab	Bachelorâ€™s degree	11	Chain/banner group pharmacy	Standalone community pharmacy	<20 Patients	Both	Yes	Yes	Yes, workflow/not enough staff	1 to 16 hours per week	Yes	Good	Conferences & seminars	Toothache;Teething;Mouthwash;Toothbrush;Toothpaste;Tooth whitening;Denture-related problems	Very confident	Very confident	Very confident	Fairly confident	Fairly confident	Fairly confident	Fairly confident	Very confident	Very confident	Very confident	Very confident	Very confident	Fairly confident	Very confident	Internet sites;Electronic references and databases	Agree	Agree	Agree	Agree	< once per month	< once per month	< once per week	< once per week	< once per week	< once per month	< once per month	< once per month	< once per week	< once per week	Lack of information to give to patients	Strongly agree	Yes
Yes	29	Male	Non Arab	Bachelorâ€™s degree	7	Chain/banner group pharmacy	Standalone community pharmacy	20â€“30 Patients	Both	Yes	Yes	Yes, workflow/not enough staff	17 to 31 hours per week	Yes	Good	Self-training	Toothache;Mouthwash;Toothpaste;Bleeding gums;Tooth whitening	Very confident	Very confident	Fairly confident	Fairly confident	Very confident	Neutral	Neutral	Neutral	Fairly confident	Fairly confident	Fairly confident	Very confident	Very confident	Very confident	Internet sites;Electronic references and databases	Agree	Agree	Agree	Neutral	< once per month	< once per week	< once per week	< once per week	< once per month	< once per week	< once per week	< once per month	< once per week	< once per month	Lack of information to give to patients	Agree	Yes
Yes	38	Male	Non Arab	Bachelorâ€™s degree	10	Independent pharmacy	Standalone community pharmacy	20â€“30 Patients	Both	Yes	Yes	Yes, workflow/not enough staff	1 to 16 hours per week	Yes	Very good	Self-training	Toothache;Teething;Mouthwash;Toothpaste	Very confident	Very confident	Very confident	Very confident	Very confident	Fairly confident	Very confident	Fairly confident	Very confident	Fairly confident	Fairly confident;Neutral	Very confident;Fairly confident	Fairly confident	Fairly confident	Internet sites	Strongly agree	Agree	Strongly agree	Agree	< once per week	< once per week	< once per month	< once per week	< once per week	< once per week	< once per week	< once per month	< once per month	< once per week	Lack of information to give to patients;Difficulty deciding when to refer	Agree	Yes
Yes	43	Male	Non Arab	Bachelorâ€™s degree	15	Chain/banner group pharmacy	Standalone community pharmacy	20â€“30 Patients	Both	Yes	Yes	Yes, workflow/time/staff	32 to 40 hours per week	Yes	Very good	Self-training	Toothache;Teething;Mouthwash;Toothbrush;Toothpaste;Bleeding gums;Tooth whitening;Denture-related problems	Very confident	Very confident	Very confident	Fairly confident	Fairly confident	Very confident	Fairly confident	Fairly confident	Neutral	Neutral	Very confident	Fairly confident	Fairly confident	Fairly confident	Internet sites	Agree	Strongly agree	Agree	Agree	< once per month	1 to 5 times per week	< once per week	< once per week	< once per week	< once per week	< once per week	< once per month	< once per month	< once per month	Lack of training;Lack of information to give to patients	Strongly agree	Yes
Yes	24	Female	Arab	Bachelorâ€™s degree	1	Chain/banner group pharmacy	Standalone community pharmacy	<20 Patients	Both	Yes	No	Yes, workflow/time/staff	More than 40 hours per week	No	Fair	No training	Toothache	Neutral	Fairly confident	Neutral	Very unconfident	Very unconfident	Very confident	Very confident	Fairly confident	Very confident	Very confident	Fairly confident	Neutral	Very confident	Very unconfident	Internet sites;Books;Medical journals	Neutral	Strongly agree	Neutral	Agree	More than 10 times per week	More than 10 times per week	More than 10 times per week	< once per week	5 to 10 times per week	1 to 5 times per week	5 to 10 times per week	More than 10 times per week	< once per week	< once per month	Limited interaction between dentists and pharmacists	Agree	Yes
Yes	34	Male	Non Arab	Bachelorâ€™s degree	12	Chain/banner group pharmacy	Standalone community pharmacy	20â€“30 Patients	Both	Yes	Yes	Yes, workflow/time/staff	32 to 40 hours per week	No	Good	Self-training	Toothache;Teething	Fairly confident	Fairly confident	Neutral	Neutral	Neutral	Fairly confident	Very confident	Very confident	Very confident	Very confident	Fairly confident	Fairly confident	Very confident	Very unconfident	Internet sites	Agree	Agree	Agree	Agree	1 to 5 times per week	More than 10 times per week	More than 10 times per week	1 to 5 times per week	5 to 10 times per week	1 to 5 times per week	5 to 10 times per week	More than 10 times per week	< once per week	< once per month	Limited interaction between dentists and pharmacists	Agree	Yes
Yes	36	Female	Arab	Bachelorâ€™s degree	11	Chain/banner group pharmacy	Standalone community pharmacy	20â€“30 Patients	Both	Yes	Yes	Yes, workflow/not enough staff	17 to 31 hours per week	Yes	Very good	Self-training	Toothache;Teething;Mouthwash;Toothbrush;Bleeding gums	Very confident	Very confident	Very confident	Very confident	Fairly confident	Fairly confident	Very confident	Fairly confident	Fairly confident	Fairly confident	Very confident	Very confident	Very confident	Very confident	Internet sites;Electronic references and databases	Agree	Strongly agree	Agree	Strongly agree	< once per month	< once per week	< once per month	< once per week	< once per week	< once per week	< once per week	< once per week	< once per month	< once per month	Lack of training	Agree	Yes
Yes	45	Male	Arab	Bachelorâ€™s degree	15	Independent pharmacy	Standalone community pharmacy	20â€“30 Patients	Both	Yes	Yes	Yes, workflow/time/staff	17 to 31 hours per week	Yes	Good	Self-training	Teething;Mouthwash;Toothbrush;Toothpaste;Bleeding gums	Very confident	Very confident	Very confident	Very confident	Fairly confident	Fairly confident	Fairly confident	Fairly confident	Very confident	Very confident	Very confident	Very confident	Very confident	Very confident	Internet sites;Electronic references and databases	Strongly agree	Agree	Agree	Agree	< once per month	< once per week	< once per week	< once per week	< once per week	< once per month	< once per month	< once per month	< once per month	< once per month	Lack of information to give to patients;Difficulty deciding when to refer	Agree	Yes
Yes	33	Male	Non Arab	Bachelorâ€™s degree	10	Chain/banner group pharmacy	Standalone community pharmacy	â‰¥30 Patients	Regular customers	Yes	Yes	Yes, workflow/time/staff	32 to 40 hours per week	No	Very good	Self-training	Toothache;Mouthwash	Very confident	Fairly confident	Very confident	Very confident	Very unconfident	Very confident	Very confident	Very confident	Very confident	Very confident	Very confident	Very confident	Very confident	Very unconfident	Books	Agree	Neutral	Agree	Agree	More than 10 times per week	More than 10 times per week	1 to 5 times per week	1 to 5 times per week	< once per week	< once per week	< once per week	More than 10 times per week	< once per month	< once per month	Limited interaction between dentists and pharmacists	Agree	Yes
Yes	38	Female	Non Arab	Bachelorâ€™s degree	12	Chain/banner group pharmacy	Standalone community pharmacy	20â€“30 Patients	Both	Yes	Yes	Yes, workflow/not enough staff	32 to 40 hours per week	Yes	Very good	Self-training	Toothache;Teething;Mouthwash;Toothbrush;Toothpaste;Tooth whitening	Very confident	Very confident	Very confident	Very confident;Fairly confident	Fairly confident	Fairly confident	Fairly confident	Fairly confident	Very confident	Fairly confident	Fairly confident	Very confident	Fairly confident	Fairly confident	Internet sites;Electronic references and databases	Strongly agree	Agree	Strongly agree	Agree	< once per week	< once per week	< once per week	< once per week	< once per week	< once per month	< once per week	< once per week	< once per week	< once per week	Lack of information to give to patients	Strongly agree	Yes
Yes	33	Male	Non Arab	Bachelorâ€™s degree	10	Independent pharmacy	Standalone community pharmacy	<20 Patients	Regular customers	No	Yes	Yes, workflow/time/staff	More than 40 hours per week	No	Very good	No training	Teething;Mouthwash	Fairly confident	Fairly confident	Neutral	Fairly confident	Neutral	Very confident	Very confident	Fairly confident	Very confident	Very confident	Fairly confident	Very confident	Very confident	Fairly unconfident	Internet sites;Books	Agree	Neutral	Agree	Neutral	5 to 10 times per week	5 to 10 times per week	< once per week	1 to 5 times per week	1 to 5 times per week	< once per week	< once per week	1 to 5 times per week	< once per month	< once per month	Difficulty deciding when to refer	Neutral	Yes
Yes	34	Male	Arab	Bachelorâ€™s degree	11	Chain/banner group pharmacy	Standalone community pharmacy	<20 Patients	Both	Yes	Yes	Yes, workflow/time/staff	More than 40 hours per week	Yes	Very good	Self-training	Mouthwash;Toothpaste	Fairly unconfident	Neutral	Very unconfident	Fairly confident	Fairly confident	Very confident	Neutral	Very confident	Very confident	Very confident	Neutral	Very confident	Very confident	Very unconfident	Internet sites	Agree	Neutral	Agree	Agree	< once per week	1 to 5 times per week	< once per week	5 to 10 times per week	< once per week	< once per week	< once per week	1 to 5 times per week	< once per week	< once per month	Lack of training	Neutral	Yes
Yes	34	Male	Arab	Bachelorâ€™s degree	3	Chain/banner group pharmacy	Standalone community pharmacy	20â€“30 Patients	Pass by customers	Yes	Yes	Yes, workflow/not enough staff	32 to 40 hours per week	Yes	Very good	Formal training modules	Toothache	Fairly unconfident	Neutral	Very unconfident	Fairly confident	Fairly confident	Very confident	Neutral	Very confident	Very confident	Very confident	Neutral	Very confident	Very confident	Very unconfident	Internet sites	Neutral	Agree	Agree	Neutral	< once per week	1 to 5 times per week	< once per week	5 to 10 times per week	< once per week	< once per week	< once per week	1 to 5 times per week	< once per week	< once per month	Lack of training	Agree	Yes
Yes	37	Female	Arab	Bachelorâ€™s degree	11	Chain/banner group pharmacy	Standalone community pharmacy	20â€“30 Patients	Both	Yes	Yes	Yes, workflow/time/staff	17 to 31 hours per week	Yes	Very good	Self-training	Toothache;Teething;Mouthwash;Toothbrush;Toothpaste	Very confident	Fairly confident	Very confident	Very confident;Fairly confident	Fairly confident	Fairly confident	Fairly confident	Very confident	Very confident	Fairly confident	Very confident;Fairly confident	Fairly confident	Very confident	Fairly confident	Internet sites;Electronic references and databases	Strongly agree	Agree	Agree	Agree	< once per week	< once per week	< once per week	< once per week	< once per month	< once per week	< once per month	< once per month	< once per week	< once per week	Lack of training;Difficulty deciding when to refer	Agree	Yes
Yes	39	Male	Non Arab	Bachelorâ€™s degree	13	Independent pharmacy	Standalone community pharmacy	20â€“30 Patients	Both	Yes	Yes	Yes, workflow/not enough staff	17 to 31 hours per week	Yes	Good	Self-training	Toothache;Teething;Mouthwash;Toothpaste;Bleeding gums	Very confident	Very confident	Very confident	Very confident;Fairly confident	Fairly confident	Fairly confident	Fairly confident	Fairly confident	Fairly confident	Very confident	Very confident	Fairly confident;Neutral	Very confident	Neutral	Internet sites;Books;Medical journals	Agree	Agree	Agree	Agree	< once per month	< once per week	< once per week	< once per week	< once per week	< once per month	< once per month	< once per month	< once per week	< once per week	Lack of information to give to patients	Strongly agree	Yes
Yes	38	Male	Arab	Bachelorâ€™s degree	12	Chain/banner group pharmacy	Standalone community pharmacy	20â€“30 Patients	Both	Yes	Yes	Yes, workflow/time/staff	17 to 31 hours per week	Yes	Very good	Conferences & seminars	Toothache;Teething;Mouthwash;Toothpaste;Tooth whitening	Very confident	Very confident;Fairly confident	Fairly confident	Fairly confident	Very confident	Very confident	Neutral	Very confident	Very confident	Very confident	Fairly confident	Fairly confident	Neutral	Neutral	Internet sites;Electronic references and databases	Agree	Agree	Strongly agree	Agree	< once per month	< once per week	< once per week	< once per week	< once per week	< once per month	< once per month	< once per month	< once per month	< once per week	Lack of information to give to patients	Agree	Yes
Yes	39	Female	Arab	Bachelorâ€™s degree	14	Chain/banner group pharmacy	Standalone community pharmacy	20â€“30 Patients	Both	Yes	Yes	Yes, workflow/time/staff	17 to 31 hours per week	Yes	Very good	Conferences & seminars	Teething;Mouthwash;Toothbrush;Bleeding gums;Tooth whitening	Very confident	Very confident	Fairly confident	Very confident	Fairly confident	Fairly confident	Fairly confident	Very confident	Very confident;Neutral	Neutral	Very confident	Very confident	Neutral	Very confident	Internet sites;Electronic references and databases	Agree	Agree	Agree	Agree	< once per month	< once per month	< once per month	< once per month	< once per week	1 to 5 times per week	1 to 5 times per week	5 to 10 times per week	5 to 10 times per week	5 to 10 times per week	Difficulty deciding when to refer	Neutral	Yes
Yes	27	Male	Arab	Bachelorâ€™s degree	5	Chain/banner group pharmacy	Standalone community pharmacy	20â€“30 Patients	Both	Yes	Yes	Yes, workflow/not enough staff	17 to 31 hours per week	Yes	Very good	Self-training	Toothache;Teething;Mouthwash;Toothbrush;Toothpaste;Denture-related problems	Very confident	Very confident	Very confident	Very confident	Fairly confident	Fairly confident	Fairly confident	Fairly confident	Very confident	Very confident	Very confident	Neutral	Fairly confident	Fairly confident	Internet sites;Electronic references and databases	Agree	Agree	Agree	Agree	< once per month	< once per month	< once per month	< once per week	< once per week	< once per week	< once per week	< once per week	< once per month	< once per month	Difficulty deciding when to refer	Agree	Yes
Yes	33	Female	Arab	Bachelorâ€™s degree	8	Chain/banner group pharmacy	Standalone community pharmacy	20â€“30 Patients	Both	Yes	Yes	Yes, workflow/time/staff	17 to 31 hours per week	Yes	Very good	Conferences & seminars	Toothache;Teething;Mouthwash;Toothpaste;Bleeding gums;Tooth whitening	Very confident	Fairly confident	Very confident	Very confident	Fairly confident	Fairly confident	Fairly confident	Fairly confident	Very confident	Very confident	Very confident	Fairly confident	Fairly confident	Very confident	Internet sites	Agree	Agree	Strongly agree	Agree	< once per month	< once per month	< once per month	< once per week	< once per week	< once per week	< once per week	< once per week	< once per month	< once per month	Lack of information to give to patients	Agree	Yes
Yes	37	Male	Non Arab	Bachelorâ€™s degree	9	Chain/banner group pharmacy	Standalone community pharmacy	20â€“30 Patients	Both	Yes	Yes	Yes, workflow/time/staff	17 to 31 hours per week	Yes	Very good	Conferences & seminars	Toothache;Mouthwash;Toothbrush;Toothpaste	Very confident	Very confident	Very confident	Fairly confident	Fairly confident	Fairly confident	Very confident	Very confident	Very confident	Fairly confident	Fairly confident	Very confident	Very confident	Very confident	Internet sites;Electronic references and databases	Agree	Strongly agree	Agree	Agree	< once per month	< once per month	< once per month	< once per month	< once per week	< once per week	1 to 5 times per week	< once per month	< once per week	< once per month	Lack of training;Lack of information to give to patients	Agree	Yes
Yes	35	Female	Arab	Bachelorâ€™s degree	9	Independent pharmacy	Standalone community pharmacy	20â€“30 Patients	Both	Yes	Yes	Yes, workflow/not enough staff	17 to 31 hours per week	Yes	Very good	Self-training	Toothache;Teething;Mouthwash;Toothbrush;Bleeding gums	Very confident	Very confident	Very confident	Fairly confident	Fairly confident	Very confident	Very confident	Very confident	Very confident	Fairly confident	Fairly confident	Fairly confident	Fairly confident	Very confident	Internet sites;Electronic references and databases	Agree	Agree	Agree	Agree	< once per month	< once per month	< once per month	< once per month	< once per week	< once per week	< once per week	< once per month	< once per week	< once per week	Lack of training;Lack of information to give to patients	Agree	Yes
Yes	30	Female	Arab	Bachelorâ€™s degree	8	Chain/banner group pharmacy	Standalone community pharmacy	20â€“30 Patients	Both	Yes	Yes	Yes, workflow/not enough staff	17 to 31 hours per week	Yes	Very good	Self-training	Toothache;Teething;Mouthwash;Toothpaste;Bleeding gums;Tooth whitening	Very confident	Very confident	Very confident	Very confident	Fairly confident	Fairly confident	Fairly confident	Very confident	Very confident	Very confident	Fairly confident	Fairly confident	Fairly confident	Fairly confident;Fairly unconfident	Internet sites;Electronic references and databases	Agree	Agree	Agree	Agree	< once per month	< once per month	< once per month	< once per month	< once per month	< once per month	< once per week	< once per week	< once per week	< once per week	Lack of training;Lack of information to give to patients	Agree	Yes
Yes	31	Male	Arab	Bachelorâ€™s degree	9	Independent pharmacy	Standalone community pharmacy	20â€“30 Patients	Both	Yes	Yes	Yes, workflow/time/staff	17 to 31 hours per week	Yes	Very good	Self-training	Toothache;Teething;Mouthwash;Toothbrush;Toothpaste	Very confident	Very confident	Very confident	Fairly confident	Fairly confident	Fairly confident	Very confident	Very confident	Very confident	Fairly confident	Fairly confident	Fairly confident	Very confident	Very confident;Fairly unconfident	Internet sites;Electronic references and databases	Agree	Agree	Strongly disagree	Agree	< once per month	< once per month	< once per month	< once per week	< once per month	< once per week	< once per week	< once per month	< once per month	< once per month	Lack of training;Lack of information to give to patients	Agree	Yes
Yes	32	Female	Arab	Bachelorâ€™s degree	11	Chain/banner group pharmacy	Standalone community pharmacy	20â€“30 Patients	Both	Yes	Yes	Yes, workflow/not enough staff	17 to 31 hours per week	Yes	Good	Self-training	Toothache;Teething;Toothbrush;Toothpaste;Tooth whitening	Fairly confident	Fairly confident	Fairly confident	Very confident	Very confident	Very confident	Very confident	Very confident	Very confident	Very confident;Fairly confident	Fairly confident	Fairly confident	Fairly confident	Fairly confident	Internet sites;Electronic references and databases	Agree	Agree	Agree	Agree	< once per month	< once per month	< once per month	< once per month	< once per week	< once per week	< once per week	< once per month	< once per month	< once per month	Lack of training;Lack of information to give to patients	Agree	Yes
Yes	45	Female	Non Arab	Bachelorâ€™s degree	20	Chain/banner group pharmacy	Standalone community pharmacy	â‰¥30 Patients	Pass by customers	Yes	Yes	Yes, workflow/not enough staff	17 to 31 hours per week	Yes	Good	Self-training	Toothache;Toothbrush;Bleeding gums	Very confident	Very confident	Very confident	Very unconfident	Very confident	Very confident	Very confident	Very confident	Very confident	Very confident	Very unconfident	Very confident	Very confident	Very confident	Books	Agree	Strongly agree	Agree	Agree	5 to 10 times per week	5 to 10 times per week	1 to 5 times per week	1 to 5 times per week	1 to 5 times per week	1 to 5 times per week	More than 10 times per week	1 to 5 times per week	< once per month	< once per month	Lack of information to give to patients	Agree	Yes
Yes	30	Female	Non Arab	Bachelorâ€™s degree	2	Chain/banner group pharmacy	Standalone community pharmacy	20â€“30 Patients	Pass by customers	Yes	Yes	Yes, workflow/not enough staff	17 to 31 hours per week	Yes	Very good	Self-training	Mouthwash;Toothbrush;Toothpaste	Very confident	Very confident	Very unconfident	Very unconfident	Very unconfident	Very confident	Very confident	Very confident	Very confident	Very confident	Very unconfident	Very confident	Very confident	Very confident	Books	Agree	Neutral	Neutral	Agree	More than 10 times per week	More than 10 times per week	5 to 10 times per week	< once per week	< once per month	1 to 5 times per week	More than 10 times per week	More than 10 times per week	< once per month	< once per month	Difficulty deciding when to refer	Agree	Yes
Yes	34	Female	Non Arab	Bachelorâ€™s degree	3	Chain/banner group pharmacy	Standalone community pharmacy	20â€“30 Patients	Both	Yes	Yes	Yes, workflow/not enough staff	32 to 40 hours per week	Yes	Very good	Self-training	Toothpaste	Very confident	Fairly unconfident	Very unconfident	Very unconfident	Very unconfident	Neutral	Fairly unconfident	Fairly unconfident	Fairly confident	Fairly confident	Very unconfident	Very unconfident	Very unconfident	Very unconfident	Internet sites;GDP (General Dental Practitioners)	Agree	Agree	Strongly agree	Strongly agree	More than 10 times per week	More than 10 times per week	< once per week	< once per month	< once per month	< once per month	More than 10 times per week	< once per month	< once per month	< once per month	Difficulty deciding when to refer	Disagree	Yes
Yes	32	Male	Non Arab	Bachelorâ€™s degree	7	Independent pharmacy	Standalone community pharmacy	20â€“30 Patients	Pass by customers	Yes	No	Yes, workflow/time/staff	More than 40 hours per week	No	Good	No training	Toothache	Very confident	Very confident	Very unconfident	Very unconfident	Very unconfident	Very confident	Very confident	Very confident	Very confident	Neutral	Fairly confident	Fairly confident	Very confident	Very unconfident	Medical journals	Agree	Agree	Agree	Neutral	1 to 5 times per week	1 to 5 times per week	< once per week	< once per month	1 to 5 times per week	1 to 5 times per week	< once per month	< once per month	< once per month	5 to 10 times per week	Lack of information to give to patients	Agree	Yes
Yes	27	Female	Non Arab	Bachelorâ€™s degree	3months	Independent pharmacy	Standalone community pharmacy	<20 Patients	Regular customers	Yes	Yes	Yes, workflow/time/staff	More than 40 hours per week	Yes	Fair	Self-training	Toothache;Teething;Toothbrush	Fairly confident	Fairly confident	Very unconfident	Very unconfident	Very unconfident	Fairly confident	Fairly confident	Fairly confident	Very confident	Very confident	Fairly unconfident	Fairly confident	Very confident	Very unconfident	Internet sites	Agree	Neutral	Agree	Agree	< once per week	< once per week	< once per week	< once per month	< once per week	< once per month	< once per month	< once per month	< once per month	< once per week	Lack of information to give to patients	Agree	Yes
Yes	27	Female	Non Arab	Bachelorâ€™s degree	1	Independent pharmacy	Pharmacy next to Medical Centre	<20 Patients	Both	Yes	Yes	Yes, workflow/not enough staff	32 to 40 hours per week	Yes	Very good	Self-training	Toothache;Teething;Mouthwash	Fairly confident	Fairly confident	Very unconfident	Very unconfident	Very unconfident	Fairly confident	Fairly confident	Fairly confident	Fairly confident	Very confident	Fairly confident	Very unconfident	Very confident	Very unconfident	Internet sites	Neutral	Agree	Neutral	Agree	1 to 5 times per week	1 to 5 times per week	1 to 5 times per week	< once per month	< once per month	< once per month	< once per month	< once per month	< once per month	< once per week	Limited interaction between dentists and pharmacists	Agree	No
Yes	27	Female	Non Arab	Bachelorâ€™s degree	5	Independent pharmacy	Standalone community pharmacy	<20 Patients	Regular customers	Yes	Yes	Yes, workflow/time/staff	More than 40 hours per week	No	Good	Self-training	Toothache;Mouthwash;Toothpaste	Fairly confident	Neutral	Very confident	Fairly confident	Fairly confident	Very confident	Very confident	Neutral	Fairly confident	Fairly confident	Very confident	Neutral	Fairly confident	Very unconfident	GDP (General Dental Practitioners)	Agree	Strongly agree	Strongly agree	Agree	More than 10 times per week	1 to 5 times per week	1 to 5 times per week	< once per month	1 to 5 times per week	1 to 5 times per week	5 to 10 times per week	< once per month	< once per month	1 to 5 times per week	Lack of information to give to patients	Disagree	No
Yes	37	Male	Non Arab	Bachelorâ€™s degree	5	Independent pharmacy	Standalone community pharmacy	<20 Patients	Both	Yes	No	Yes, workflow/time/staff	More than 40 hours per week	No	Fair	Self-training	Toothache	Fairly confident	Fairly confident	Neutral	Neutral	Fairly unconfident	Neutral	Fairly unconfident	Neutral	Fairly confident	Neutral	Fairly unconfident	Neutral	Fairly confident	Very unconfident	Internet sites;Books;Medical journals;GDP (General Dental Practitioners)	Agree	Agree	Agree	Agree	1 to 5 times per week	5 to 10 times per week	< once per week	< once per month	< once per week	< once per month	< once per month	< once per month	< once per month	5 to 10 times per week	Lack of information to give to patients	Agree	Yes
Yes	35	Male	Non Arab	Bachelorâ€™s degree	7	Chain/banner group pharmacy	Standalone community pharmacy	20â€“30 Patients	Regular customers	Yes	Yes	Yes, workflow/time/staff	32 to 40 hours per week	Yes	Good	No training	Toothache;Teething;Mouthwash;Toothbrush	Very confident	Fairly confident	Neutral	Neutral	Neutral	Very confident	Very confident	Very confident	Very confident	Neutral	Fairly confident	Fairly confident	Very confident	Very unconfident	GDP (General Dental Practitioners)	Agree	Neutral	Neutral	Neutral	1 to 5 times per week	5 to 10 times per week	< once per week	< once per month	< once per week	< once per month	< once per month	< once per month	< once per month	5 to 10 times per week	Lack of information to give to patients	Strongly agree	Yes
Yes	30	Female	Non Arab	Bachelorâ€™s degree	8	Independent pharmacy	Pharmacy next to Medical Centre	20â€“30 Patients	Both	Yes	Yes	Yes, workflow/time/staff	More than 40 hours per week	No	Very good	Self-training	Toothache;Mouthwash	Fairly confident	Fairly confident	Very unconfident	Very unconfident	Very unconfident	Very confident	Very confident	Very confident	Very confident	Very confident	Very confident	Very confident	Very confident	Very unconfident	Internet sites;Books;GDP (General Dental Practitioners)	Neutral	Agree	Agree	Neutral	More than 10 times per week	More than 10 times per week	More than 10 times per week	< once per week	5 to 10 times per week	< once per week	1 to 5 times per week	1 to 5 times per week	< once per month	< once per month	Lack of training;Lack of information to give to patients;Limited interaction between dentists and pharmacists	Agree	No
Yes	34	Female	Non Arab	Bachelorâ€™s degree	4	Independent pharmacy	Standalone community pharmacy	20â€“30 Patients	Regular customers	Yes	Yes	Yes, workflow/time/staff	More than 40 hours per week	No	Very good	Self-training	Teething;Mouthwash;Toothbrush	Very confident	Very confident	Very unconfident	Very unconfident	Very unconfident	Very confident	Very confident	Very confident	Very confident	Very confident	Very confident	Very confident	Very confident	Very unconfident	Internet sites;Books;GDP (General Dental Practitioners)	Neutral	Neutral	Agree	Agree	More than 10 times per week	More than 10 times per week	5 to 10 times per week	< once per week	1 to 5 times per week	< once per week	< once per week	< once per week	< once per month	< once per month	Lack of training;Difficulty deciding when to refer	Neutral	Yes
Yes	50	Male	Non Arab	Bachelorâ€™s degree	15	Independent pharmacy	Standalone community pharmacy	20â€“30 Patients	Both	Yes	Yes	Yes, workflow/time/staff	More than 40 hours per week	Yes	Very good	Self-training	Toothache;Mouthwash;Bleeding gums	Very confident	Very confident	Very unconfident	Very unconfident	Very unconfident	Very confident	Very confident	Very confident	Very confident	Very confident	Very confident	Very confident	Very confident	Very unconfident	Internet sites;Books	Neutral	Neutral	Agree	Neutral	1 to 5 times per week	1 to 5 times per week	1 to 5 times per week	< once per month	1 to 5 times per week	< once per month	< once per month	< once per month	< once per month	< once per month	Lack of training;Lack of information to give to patients	Agree	Yes
Yes	29	Female	Non Arab	Bachelorâ€™s degree	4	Independent pharmacy	Pharmacy next to Medical Centre	20â€“30 Patients	Pass by customers	No	No	Yes, workflow/not enough staff	32 to 40 hours per week	No	Good	Self-training	Teething;Mouthwash;Toothbrush	Neutral	Fairly confident	Very unconfident	Fairly unconfident	Very unconfident	Neutral	Fairly unconfident	Fairly unconfident	Fairly unconfident	Fairly unconfident	Very unconfident	Very unconfident	Fairly unconfident	Very unconfident	Internet sites;Electronic references and databases	Agree	Agree	Agree	Agree	More than 10 times per week	More than 10 times per week	< once per week	< once per week	< once per week	< once per month	5 to 10 times per week	< once per week	< once per month	< once per month	Lack of information to give to patients	Agree	Yes
Yes	26	Female	Non Arab	Bachelorâ€™s degree	1	Chain/banner group pharmacy	Standalone community pharmacy	â‰¥30 Patients	Pass by customers	Yes	No	Yes, workflow/not enough staff	32 to 40 hours per week	No	Good	Self-training	Toothache;Teething;Mouthwash	Very confident	Very unconfident	Very unconfident	Very unconfident	Very unconfident	Very confident	Very unconfident	Very unconfident	Very confident	Very confident	Very confident	Very unconfident	Very confident	Very unconfident	Internet sites	Neutral	Agree	Agree	Neutral	More than 10 times per week	More than 10 times per week	5 to 10 times per week	5 to 10 times per week	1 to 5 times per week	5 to 10 times per week	More than 10 times per week	5 to 10 times per week	< once per month	< once per month	Lack of information to give to patients	Agree	Yes
Yes	35	Male	Non Arab	Bachelorâ€™s degree	6	Chain/banner group pharmacy	Standalone community pharmacy	â‰¥30 Patients	Pass by customers	No	Yes	Yes, workflow/not enough staff	17 to 31 hours per week	No	Good	Self-training	Toothache;Teething;Mouthwash;Toothbrush	Very confident	Very confident	Very unconfident	Very unconfident	Fairly unconfident	Very confident	Very confident	Very confident	Very confident	Very confident	Very confident	Very confident	Very confident	Very unconfident	Internet sites;Books	Neutral	Agree	Agree	Agree	More than 10 times per week	More than 10 times per week	< once per month	< once per week	< once per week	< once per month	< once per week	More than 10 times per week	< once per month	< once per week	Lack of information to give to patients	Agree	Yes
Yes	35	Male	Non Arab	Bachelorâ€™s degree	6	Chain/banner group pharmacy	Standalone community pharmacy	â‰¥30 Patients	Pass by customers	No	No	No staff/No time	17 to 31 hours per week	Yes	Good	Self-training	Toothache;Teething;Mouthwash;Toothbrush	Very confident	Very confident	Very unconfident	Very unconfident	Fairly unconfident	Very confident	Very confident	Very confident	Very confident	Very confident	Very confident	Very confident	Very confident	Very unconfident	Internet sites	Neutral	Neutral	Neutral	Neutral	More than 10 times per week	More than 10 times per week	< once per month	< once per week	< once per week	< once per month	< once per week	More than 10 times per week	< once per month	< once per week	Difficulty deciding when to refer	Agree	Yes
Yes	30	Male	Non Arab	Bachelorâ€™s degree	2	Independent pharmacy	Standalone community pharmacy	â‰¥30 Patients	Both	No	No	Yes, workflow/not enough staff	17 to 31 hours per week	Yes	Good	Conferences & seminars	Toothache;Teething;Mouthwash;Toothbrush;Toothpaste	Very confident	Very confident	Fairly confident	Very unconfident	Very unconfident	Very confident	Very confident	Very confident	Very confident	Very confident	Very unconfident	Very confident	Very confident	Very unconfident	GDP (General Dental Practitioners)	Neutral	Neutral	Neutral	Neutral	More than 10 times per week	More than 10 times per week	5 to 10 times per week	1 to 5 times per week	1 to 5 times per week	< once per month	< once per month	More than 10 times per week	< once per month	5 to 10 times per week	Difficulty deciding when to refer	Neutral	Yes
Yes	30	Female	Arab	Bachelorâ€™s degree	8	Independent pharmacy	Standalone community pharmacy	â‰¥30 Patients	Both	No	Yes	Yes, workflow/not enough staff	17 to 31 hours per week	No	Fair	Self-training	Teething;Mouthwash;Toothbrush	Very confident	Very confident	Very unconfident	Very unconfident	Very unconfident	Very confident	Neutral	Neutral	Very confident	Very confident	Neutral	Very confident	Neutral	Very unconfident	Books;GDP (General Dental Practitioners)	Agree	Strongly agree	Agree	Strongly agree	1 to 5 times per week	1 to 5 times per week	1 to 5 times per week	1 to 5 times per week	5 to 10 times per week	1 to 5 times per week	1 to 5 times per week	< once per month	< once per month	< once per week	Limited interaction between dentists and pharmacists	Agree	Yes
Yes	31	Female	Non Arab	Bachelorâ€™s degree	8	Chain/banner group pharmacy	Shopping center/shopping strip pharmacy	20â€“30 Patients	Pass by customers	Yes	Yes	Yes, workflow/not enough staff	17 to 31 hours per week	No	Good	Self-training	Mouthwash;Toothbrush;Toothpaste	Very confident	Very confident	Neutral	Neutral	Very unconfident	Very confident	Very confident	Very confident	Very confident	Very confident	Very confident	Very confident	Very confident	Very confident	GDP (General Dental Practitioners)	Neutral	Agree	Neutral	Neutral	More than 10 times per week	More than 10 times per week	More than 10 times per week	1 to 5 times per week	1 to 5 times per week	< once per week	< once per week	< once per week	< once per month	< once per week	Limited interaction between dentists and pharmacists	Neutral	Yes
Yes	30	Male	Non Arab	Bachelorâ€™s degree	5	Chain/banner group pharmacy	Standalone community pharmacy	â‰¥30 Patients	Regular customers	Yes	Yes	Yes, workflow/not enough staff	32 to 40 hours per week	No	Good	Self-training	Toothache;Teething;Mouthwash	Very confident	Neutral	Neutral	Fairly unconfident	Neutral	Neutral	Very confident	Very confident	Very confident	Very confident	Very confident	Fairly confident	Very confident	Very unconfident	Internet sites	Neutral	Agree	Agree	Agree	5 to 10 times per week	1 to 5 times per week	1 to 5 times per week	1 to 5 times per week	5 to 10 times per week	< once per month	More than 10 times per week	5 to 10 times per week	< once per month	< once per month	Lack of information to give to patients	Agree	Yes
Yes	27	Female	Arab	Bachelorâ€™s degree	1	Chain/banner group pharmacy	Standalone community pharmacy	â‰¥30 Patients	Pass by customers	Yes	Yes	Yes, workflow/not enough staff	17 to 31 hours per week	No	Fair	Self-training	Teething;Mouthwash;Toothbrush;Toothpaste	Very confident	Very confident	Very confident	Very confident	Neutral	Very confident	Very confident	Very confident	Very confident	Very confident	Very confident	Fairly confident	Very confident	Very unconfident	Books;GDP (General Dental Practitioners)	Agree	Agree	Agree	Agree	5 to 10 times per week	1 to 5 times per week	1 to 5 times per week	1 to 5 times per week	1 to 5 times per week	< once per month	More than 10 times per week	5 to 10 times per week	< once per month	< once per month	Difficulty deciding when to refer	Strongly agree	Yes
Yes	35	Female	Non Arab	Bachelorâ€™s degree	7	Chain/banner group pharmacy	Standalone community pharmacy	â‰¥30 Patients	Pass by customers	Yes	Yes	Yes, workflow/not enough staff	17 to 31 hours per week	No	Good	Self-training	Mouthwash;Toothbrush;Toothpaste	Very confident	Neutral	Neutral	Fairly confident	Neutral	Very confident	Neutral	Neutral	Fairly unconfident	Neutral	Very confident	Very confident	Fairly unconfident	Very unconfident	Internet sites	Agree	Agree	Agree	Agree	5 to 10 times per week	5 to 10 times per week	1 to 5 times per week	5 to 10 times per week	5 to 10 times per week	1 to 5 times per week	1 to 5 times per week	5 to 10 times per week	< once per month	< once per week	Difficulty deciding when to refer;Limited interaction between dentists and pharmacists	Agree	Yes
Yes	40	Male	Non Arab	Bachelorâ€™s degree	10	Independent pharmacy	Standalone community pharmacy	â‰¥30 Patients	Both	Yes	Yes	Yes, workflow/not enough staff	32 to 40 hours per week	No	Good	Self-training	Teething;Toothbrush;Toothpaste	Neutral	Neutral	Neutral	Neutral	Neutral	Neutral	Neutral	Neutral	Neutral	Neutral	Neutral	Neutral	Neutral	Neutral	Internet sites	Neutral	Neutral	Neutral	Neutral	1 to 5 times per week	1 to 5 times per week	1 to 5 times per week	1 to 5 times per week	1 to 5 times per week	1 to 5 times per week	1 to 5 times per week	1 to 5 times per week	1 to 5 times per week	More than 10 times per week	Lack of information to give to patients	Neutral	Yes
Yes	45	Male	Non Arab	Bachelorâ€™s degree	20	Chain/banner group pharmacy	Standalone community pharmacy	â‰¥30 Patients	Pass by customers	Yes	Yes	Yes, workflow/not enough staff	32 to 40 hours per week	No	Good	Self-training	Bleeding gums;Denture-related problems	Very confident	Very unconfident	Very unconfident	Very unconfident	Very unconfident	Very confident;Very unconfident	Very confident	Very unconfident	Very confident	Very unconfident	Very unconfident	Very unconfident	Very confident	Very unconfident	Internet sites	Agree	Agree	Agree	Agree	1 to 5 times per week	1 to 5 times per week	1 to 5 times per week	< once per month	< once per month	< once per month	1 to 5 times per week	1 to 5 times per week	< once per month	< once per week	Difficulty deciding when to refer	Agree	Yes
Yes	30	Male	Non Arab	Bachelorâ€™s degree	5	Chain/banner group pharmacy	Standalone community pharmacy	â‰¥30 Patients	Pass by customers	No	Yes	Yes, workflow/time/staff	17 to 31 hours per week	No	Good	Self-training	Toothache;Teething	Fairly confident	Fairly confident	Fairly confident	Fairly confident	Fairly unconfident	Fairly confident	Fairly confident	Fairly confident	Fairly confident	Neutral	Neutral	Neutral	Very unconfident	Very unconfident	Internet sites;Books	Agree	Agree	Agree	Agree	< once per week	< once per week	< once per week	1 to 5 times per week	1 to 5 times per week	5 to 10 times per week	5 to 10 times per week	5 to 10 times per week	5 to 10 times per week	5 to 10 times per week	Difficulty deciding when to refer	Agree	No
Yes	46	Female	Non Arab	Bachelorâ€™s degree	20	Chain/banner group pharmacy	Pharmacy next to Medical Centre	â‰¥30 Patients	Pass by customers	Yes	Yes	Yes, workflow/not enough staff	32 to 40 hours per week	No	Good	Conferences & seminars	Toothache;Teething	Fairly confident	Fairly confident	Fairly confident	Fairly confident	Fairly confident	Fairly confident	Fairly confident	Fairly confident	Fairly confident	Very confident	Very confident	Very confident	Very unconfident	Very unconfident	Internet sites;Books	Agree	Agree	Agree	Agree	< once per week	< once per week	< once per week	1 to 5 times per week	1 to 5 times per week	1 to 5 times per week	< once per week	< once per week	< once per week	< once per week	Lack of information to give to patients	Agree	Yes
Yes	33	Male	Non Arab	Bachelorâ€™s degree	7	Chain/banner group pharmacy	Pharmacy next to Medical Centre	â‰¥30 Patients	Pass by customers	No	No	No staff/No time	17 to 31 hours per week	No	Good	Self-training	Toothache;Teething;Mouthwash;Toothbrush;Toothpaste;Bleeding gums	Very confident	Very confident	Very confident	Neutral	Neutral	Fairly confident	Fairly unconfident	Fairly unconfident	Very confident	Very confident	Fairly confident	Neutral	Very unconfident	Very unconfident	Internet sites;Electronic references and databases	Agree	Strongly agree	Agree	Strongly agree	5 to 10 times per week	5 to 10 times per week	5 to 10 times per week	1 to 5 times per week	1 to 5 times per week	1 to 5 times per week	5 to 10 times per week	More than 10 times per week	< once per week	More than 10 times per week	Limited interaction between dentists and pharmacists	Agree	Yes
Yes	28	Female	Arab	Bachelorâ€™s degree	5	Chain/banner group pharmacy	Standalone community pharmacy	<20 Patients	Both	Yes	Yes	Yes, workflow/time/staff	17 to 31 hours per week	Yes	Very good	Conferences & seminars	Teething;Mouthwash;Toothbrush;Bleeding gums;Tooth whitening	Very confident	Very confident	Very confident	Very confident	Fairly confident	Fairly confident	Fairly confident	Fairly confident	Very confident	Very confident	Fairly confident	Fairly confident	Fairly confident	Fairly confident	Internet sites;Electronic references and databases	Agree	Agree	Agree	Agree	< once per month	< once per month	< once per month	< once per week	< once per week	< once per week	< once per week	< once per week	< once per month	< once per month	Lack of training;Lack of information to give to patients	Agree	Yes
Yes	36	Female	Arab	Bachelorâ€™s degree	8	Chain/banner group pharmacy	Standalone community pharmacy	20â€“30 Patients	Both	Yes	Yes	Yes, workflow/time/staff	17 to 31 hours per week	Yes	Very good	Conferences & seminars	Teething;Mouthwash;Toothbrush;Toothpaste;Bleeding gums;Denture-related problems	Very confident	Very confident	Very confident	Fairly confident	Fairly confident	Fairly confident	Fairly confident	Very confident	Very confident	Very confident	Very confident	Very confident	Fairly confident	Fairly confident	Internet sites;Electronic references and databases;Medical journals	Agree	Agree	Neutral	Agree	< once per month	< once per month	< once per month	< once per month	< once per week	< once per week	< once per week	< once per week	< once per month	< once per month	Lack of training;Lack of information to give to patients;Difficulty deciding when to refer	Strongly agree	Yes
Yes	28	Male	Arab	Bachelorâ€™s degree	10	Chain/banner group pharmacy	Standalone community pharmacy	20â€“30 Patients	Both	Yes	Yes	Yes, workflow/time/staff	17 to 31 hours per week	Yes	Good	Self-training	Toothache;Teething;Mouthwash;Toothbrush;Toothpaste;Bleeding gums;Tooth whitening;Denture-related problems	Very confident	Very confident	Very confident	Very confident	Fairly confident	Fairly confident	Fairly confident	Fairly confident	Very confident	Very confident	Very confident	Very confident	Very confident	Very confident	Internet sites;Electronic references and databases	Agree	Agree	Neutral	Agree	< once per month	< once per month	< once per month	< once per month	< once per month	< once per month	< once per week	< once per week	< once per week	< once per week	Lack of training;Lack of information to give to patients	Agree	Yes
Yes	43	Male	Non Arab	Bachelorâ€™s degree	10	Independent pharmacy	Standalone community pharmacy	20â€“30 Patients	Both	Yes	Yes	Yes, workflow/time/staff	17 to 31 hours per week	Yes	Very good	Self-training	Toothache;Teething;Mouthwash;Toothbrush;Toothpaste;Bleeding gums	Very confident	Very confident	Very confident	Very confident	Very confident	Fairly confident	Fairly confident	Fairly confident	Fairly confident	Fairly confident	Very confident	Very confident	Very confident	Very confident	Internet sites;Electronic references and databases	Agree	Agree	Neutral	Agree	< once per month	< once per month	< once per month	< once per week	< once per week	< once per week	< once per week	< once per month	< once per month	< once per month	Lack of training;Lack of information to give to patients;Difficulty deciding when to refer	Agree	Yes
Yes	34	Male	Non Arab	Bachelorâ€™s degree	9	Chain/banner group pharmacy	Standalone community pharmacy	20â€“30 Patients	Both	Yes	Yes	Yes, workflow/time/staff	17 to 31 hours per week	Yes	Good	Conferences & seminars	Toothache;Teething;Mouthwash;Toothbrush;Tooth whitening	Very confident	Very confident	Very confident	Fairly confident	Fairly confident	Fairly confident	Neutral	Very confident	Fairly confident	Neutral	Neutral	Very confident	Fairly confident	Fairly confident	Internet sites;Electronic references and databases	Agree	Neutral	Agree	Agree	< once per month	< once per month	< once per month	< once per week	< once per week	< once per week	< once per month	< once per month	< once per week	< once per week	Lack of training;Lack of information to give to patients	Agree	Yes
Yes	44	Male	Non Arab	Bachelorâ€™s degree	13	Independent pharmacy	Standalone community pharmacy	20â€“30 Patients	Both	Yes	Yes	Yes, workflow/time/staff	17 to 31 hours per week	Yes	Very good	Self-training	Toothache;Teething;Mouthwash;Toothbrush;Bleeding gums	Very confident	Very confident	Very confident;Fairly confident	Fairly confident	Fairly confident	Fairly confident	Very confident	Very confident	Very confident	Fairly confident	Fairly confident	Fairly confident	Fairly confident	Fairly confident	Internet sites;Electronic references and databases;Books	Agree	Agree	Neutral	Agree	< once per month	< once per month	< once per month	< once per week	< once per week	< once per week	< once per week	< once per month	< once per month	< once per month	Lack of training;Lack of information to give to patients	Agree	Yes
Yes	34	Female	Arab	Bachelorâ€™s degree	6	Chain/banner group pharmacy	Standalone community pharmacy	â‰¥30 Patients	Regular customers	No	Yes	Yes, workflow/not enough staff	32 to 40 hours per week	Yes	Good	Self-training	Teething;Bleeding gums	Fairly confident	Fairly confident	Fairly confident	Fairly confident	Neutral	Neutral	Neutral	Neutral	Fairly confident	Fairly confident	Neutral	Fairly unconfident	Very unconfident	Very unconfident	Books;GDP (General Dental Practitioners)	Agree	Strongly agree	Agree	Agree	1 to 5 times per week	1 to 5 times per week	1 to 5 times per week	5 to 10 times per week	5 to 10 times per week	< once per week	< once per week	5 to 10 times per week	< once per month	More than 10 times per week	Difficulty deciding when to refer	Neutral	Yes
Yes	42	Male	Non Arab	Bachelorâ€™s degree	10	Chain/banner group pharmacy	Standalone community pharmacy	â‰¥30 Patients	Pass by customers	Yes	Yes	Yes, workflow/time/staff	32 to 40 hours per week	No	Very good	Conferences & seminars	Toothache;Teething;Bleeding gums;Denture-related problems	Very confident	Very confident	Fairly confident	Neutral	Neutral	Very confident;Fairly unconfident	Fairly confident	Very confident	Very confident	Very confident	Fairly confident	Fairly unconfident	Neutral	Fairly unconfident	Internet sites;Electronic references and databases;Books	Strongly agree	Agree	Strongly agree	Strongly agree	5 to 10 times per week	5 to 10 times per week	5 to 10 times per week	5 to 10 times per week	1 to 5 times per week	< once per week	1 to 5 times per week	1 to 5 times per week	< once per week	5 to 10 times per week	Lack of information to give to patients	Agree	Yes
Yes	35	Female	Arab	Bachelorâ€™s degree	7	Chain/banner group pharmacy	Pharmacy next to Medical Centre	â‰¥30 Patients	Pass by customers	Yes	No	Yes, workflow/not enough staff	32 to 40 hours per week	Yes	Good	Self-training	Toothache;Teething;Bleeding gums	Fairly confident	Fairly confident	Fairly confident	Fairly confident	Neutral	Neutral	Neutral	Neutral	Fairly confident	Fairly confident	Neutral	Fairly unconfident	Fairly unconfident	Fairly unconfident	Internet sites;Books	Agree	Agree	Agree	Agree	5 to 10 times per week	More than 10 times per week	More than 10 times per week	5 to 10 times per week	5 to 10 times per week	1 to 5 times per week	< once per week	1 to 5 times per week	< once per week	More than 10 times per week	Difficulty deciding when to refer	Agree	Yes
Yes	28	Female	Arab	Bachelorâ€™s degree	3	Chain/banner group pharmacy	Shopping center/shopping strip pharmacy	â‰¥30 Patients	Regular customers	No	No	Yes, workflow/not enough staff	17 to 31 hours per week	No	Good	Self-training	Teething;Mouthwash;Toothbrush;Toothpaste	Fairly unconfident	Fairly unconfident	Fairly unconfident	Neutral	Neutral	Neutral	Fairly unconfident	Fairly unconfident	Fairly unconfident	Fairly unconfident	Very unconfident	Very unconfident	Very unconfident	Very unconfident	Internet sites	Agree	Agree	Strongly agree	Strongly agree	1 to 5 times per week	1 to 5 times per week	1 to 5 times per week	< once per month	1 to 5 times per week	< once per month	< once per month	< once per month	< once per month	5 to 10 times per week	Lack of information to give to patients	Agree	Yes
Yes	38	Male	Non Arab	Bachelorâ€™s degree	9	Independent pharmacy	Standalone community pharmacy	â‰¥30 Patients	Pass by customers	Yes	No	Yes, workflow/not enough staff	17 to 31 hours per week	No	Very good	Self-training	Toothache;Mouthwash;Toothbrush	Fairly confident	Fairly confident	Fairly confident	Fairly confident	Fairly confident	Fairly confident	Neutral	Neutral	Neutral	Neutral	Neutral	Fairly unconfident	Fairly unconfident	Fairly unconfident	Books	Agree	Agree	Agree	Agree	5 to 10 times per week	5 to 10 times per week	More than 10 times per week	1 to 5 times per week	5 to 10 times per week	1 to 5 times per week	5 to 10 times per week	1 to 5 times per week	< once per month	5 to 10 times per week	Difficulty deciding when to refer	Agree	Yes
Yes	44	Male	Non Arab	Bachelorâ€™s degree	18	Chain/banner group pharmacy	Standalone community pharmacy	â‰¥30 Patients	Both	Yes	Yes	Yes, workflow/not enough staff	17 to 31 hours per week	No	Good	Self-training	Teething;Mouthwash;Toothbrush	Fairly confident	Fairly confident	Fairly confident	Fairly confident	Fairly confident	Fairly confident	Fairly confident	Fairly confident	Neutral	Neutral	Neutral	Fairly unconfident	Very unconfident	Very unconfident	Electronic references and databases;Books	Neutral	Agree	Agree	Strongly agree	5 to 10 times per week	5 to 10 times per week	1 to 5 times per week	< once per week	1 to 5 times per week	< once per month	5 to 10 times per week	5 to 10 times per week	< once per week	5 to 10 times per week	Lack of information to give to patients	Agree	Yes
Yes	37	Female	Arab	Bachelorâ€™s degree	9	Chain/banner group pharmacy	Standalone community pharmacy	â‰¥30 Patients	Pass by customers	Yes	Yes	Yes, workflow/not enough staff	17 to 31 hours per week	No	Good	Conferences & seminars	Toothache;Teething;Toothbrush	Neutral	Neutral	Neutral	Neutral	Neutral	Neutral	Neutral	Neutral	Neutral	Neutral	Neutral	Neutral	Very confident	Very confident	Internet sites	Neutral	Neutral	Neutral	Neutral	1 to 5 times per week	1 to 5 times per week	1 to 5 times per week	1 to 5 times per week	1 to 5 times per week	1 to 5 times per week	< once per week	< once per week	< once per month	5 to 10 times per week	Difficulty deciding when to refer	Neutral	Yes
Yes	25	Female	Arab	Bachelorâ€™s degree	1	Independent pharmacy	Standalone community pharmacy	â‰¥30 Patients	Pass by customers	No	No	Yes, workflow/not enough staff	17 to 31 hours per week	No	Good	Conferences & seminars	Mouthwash;Toothbrush;Toothpaste	Fairly confident	Fairly confident	Fairly confident	Neutral	Neutral	Neutral	Neutral	Neutral	Neutral	Neutral	Fairly unconfident	Neutral	Very unconfident	Very unconfident	Internet sites;Books	Agree	Agree	Strongly agree	Agree	< once per week	< once per week	< once per week	< once per week	< once per week	< once per week	< once per week	< once per week	< once per week	< once per week	Difficulty deciding when to refer	Agree	Yes
Yes	32	Female	Non Arab	Bachelorâ€™s degree	5	Chain/banner group pharmacy	Standalone community pharmacy	â‰¥30 Patients	Pass by customers	Yes	Yes	Yes, workflow/not enough staff	17 to 31 hours per week	Yes	Good	Self-training	Mouthwash;Toothbrush;Toothpaste	Neutral	Neutral	Neutral	Neutral	Neutral	Neutral	Neutral	Neutral	Neutral	Neutral	Neutral	Fairly unconfident	Very unconfident	Very unconfident	Books;Medical journals	Neutral	Agree	Agree	Strongly agree	5 to 10 times per week	5 to 10 times per week	More than 10 times per week	1 to 5 times per week	5 to 10 times per week	< once per week	1 to 5 times per week	< once per week	1 to 5 times per week	More than 10 times per week	Difficulty deciding when to refer	Neutral	Yes
Yes	35	Female	Arab	Bachelorâ€™s degree	8	Chain/banner group pharmacy	Shopping center/shopping strip pharmacy	â‰¥30 Patients	Regular customers	Yes	Yes	Yes, workflow/time/staff	32 to 40 hours per week	No	Good	Self-training	Teething;Mouthwash;Toothbrush	Fairly confident	Fairly confident	Fairly confident	Fairly confident	Fairly confident	Very confident	Very confident	Very confident	Very confident	Very confident	Very confident	Very confident	Very confident	Neutral	Internet sites;Books	Agree	Strongly agree	Agree	Agree	1 to 5 times per week	1 to 5 times per week	1 to 5 times per week	1 to 5 times per week	More than 10 times per week	1 to 5 times per week	< once per week	< once per week	< once per month	5 to 10 times per week	Difficulty deciding when to refer	Strongly agree	Yes
Yes	26	Female	Arab	Bachelorâ€™s degree	5	Chain/banner group pharmacy	Shopping center/shopping strip pharmacy	â‰¥30 Patients	Pass by customers	Yes	Yes	Yes, workflow/not enough staff	32 to 40 hours per week	No	Very good	Self-training	Mouthwash;Toothbrush;Toothpaste	Neutral	Neutral	Neutral	Neutral	Fairly unconfident	Fairly unconfident	Fairly unconfident	Fairly unconfident	Fairly unconfident	Fairly unconfident	Fairly unconfident	Fairly unconfident	Very unconfident	Very unconfident	Electronic references and databases	Agree	Agree	Agree	Agree	1 to 5 times per week	1 to 5 times per week	1 to 5 times per week	5 to 10 times per week	5 to 10 times per week	< once per week	< once per week	< once per week	< once per month	More than 10 times per week	Difficulty deciding when to refer	Agree	Yes
Yes	35	Male	Non Arab	Bachelorâ€™s degree	7	Chain/banner group pharmacy	Shopping center/shopping strip pharmacy	â‰¥30 Patients	Pass by customers	Yes	Yes	Yes, workflow/not enough staff	32 to 40 hours per week	Yes	Very good	Self-training	Teething;Mouthwash;Toothbrush;Toothpaste	Fairly confident	Fairly confident	Fairly confident	Fairly confident	Fairly confident	Fairly confident	Fairly confident	Fairly confident	Neutral	Neutral	Fairly confident	Fairly confident	Very unconfident	Very unconfident	Internet sites;Books	Agree	Strongly agree	Agree	Strongly agree	1 to 5 times per week	5 to 10 times per week	5 to 10 times per week	5 to 10 times per week	1 to 5 times per week	1 to 5 times per week	1 to 5 times per week	5 to 10 times per week	5 to 10 times per week	5 to 10 times per week	Lack of training	Strongly agree	Yes
Yes	45	Male	Arab	Bachelorâ€™s degree	4	Independent pharmacy	Standalone community pharmacy	<20 Patients	Both	Yes	Yes	Yes, workflow/not enough staff	More than 40 hours per week	Yes	Very good	Self-training	Mouthwash;Toothbrush;Bleeding gums	Neutral	Neutral	Neutral	Neutral	Neutral	Neutral	Neutral	Neutral	Neutral	Neutral	Neutral	Neutral	Neutral	Neutral	Medical journals	Neutral	Neutral	Neutral	Neutral	More than 10 times per week	More than 10 times per week	1 to 5 times per week	1 to 5 times per week	1 to 5 times per week	1 to 5 times per week	1 to 5 times per week	1 to 5 times per week	1 to 5 times per week	1 to 5 times per week	Lack of information to give to patients	Agree	Yes
Yes	36	Male	Non Arab	Bachelorâ€™s degree	8	Chain/banner group pharmacy	Shopping center/shopping strip pharmacy	â‰¥30 Patients	Pass by customers	Yes	Yes	Yes, workflow/time/staff	32 to 40 hours per week	Yes	Good	Conferences & seminars	Toothache;Teething;Mouthwash	Fairly confident	Fairly confident	Fairly confident	Fairly confident	Neutral	Neutral	Neutral	Fairly confident	Fairly confident	Fairly confident	Fairly confident	Fairly unconfident	Very unconfident	Very unconfident	Internet sites;Books	Agree	Strongly agree	Strongly agree	Agree	5 to 10 times per week	5 to 10 times per week	5 to 10 times per week	5 to 10 times per week	< once per week	< once per month	< once per month	5 to 10 times per week	< once per month	< once per month	Difficulty deciding when to refer	Agree	Yes
Yes	44	Female	Non Arab	Bachelorâ€™s degree	15	Independent pharmacy	Standalone community pharmacy	20â€“30 Patients	Both	Yes	Yes	Yes, workflow/not enough staff	17 to 31 hours per week	Yes	Excellent	Self-training	Toothache;Mouthwash;Toothbrush;Toothpaste;Bleeding gums;Tooth whitening	Very confident	Very confident	Very confident	Very confident	Fairly confident	Fairly confident	Fairly confident	Fairly confident	Very confident	Very confident	Very confident	Fairly confident	Fairly confident	Fairly confident	Internet sites;Electronic references and databases	Agree	Agree	Agree	Agree	< once per month	< once per month	< once per month	< once per month	< once per week	< once per week	< once per week	< once per week	< once per week	< once per week	Lack of training;Lack of information to give to patients	Agree	Yes
Yes	34	Female	Arab	Bachelorâ€™s degree	10	Independent pharmacy	Standalone community pharmacy	20â€“30 Patients	Both	Yes	Yes	Yes, workflow/not enough staff	17 to 31 hours per week	Yes	Very good	Self-training	Toothache;Mouthwash;Toothbrush;Toothpaste;Bleeding gums	Very confident	Very confident	Very confident	Fairly confident	Fairly confident	Fairly confident	Very confident	Very confident	Very confident	Very confident	Fairly confident	Fairly confident	Very confident	Very confident	Internet sites;Electronic references and databases	Agree	Agree	Agree	Agree	< once per month	< once per month	< once per month	< once per month	< once per week	< once per week	< once per week	< once per month	< once per month	< once per month	Lack of training;Lack of information to give to patients	Agree	Yes
Yes	35	Male	Arab	Bachelorâ€™s degree	114	Independent pharmacy	Standalone community pharmacy	20â€“30 Patients	Both	Yes	Yes	Yes, workflow/not enough staff	17 to 31 hours per week	Yes	Very good	Self-training	Toothache;Teething;Mouthwash;Toothpaste;Bleeding gums	Very confident	Very confident	Very confident	Fairly confident	Fairly confident	Very confident	Very confident	Fairly confident	Fairly confident	Very confident	Very confident	Very confident	Very confident	Fairly confident	Internet sites;Electronic references and databases	Agree	Agree	Agree	Agree	< once per month	< once per month	< once per month	< once per week	< once per week	< once per week	< once per month	< once per month	< once per month	< once per month	Lack of training;Lack of information to give to patients;Difficulty deciding when to refer	Agree	Yes
Yes	37	Male	Non Arab	Bachelorâ€™s degree	15	Independent pharmacy	Standalone community pharmacy	20â€“30 Patients	Both	Yes	Yes	Yes, workflow/time/staff	17 to 31 hours per week	Yes	Good	Self-training	Toothache;Teething;Mouthwash;Toothbrush;Toothpaste;Tooth whitening	Very confident	Very confident	Very confident	Very confident	Fairly confident	Fairly confident	Fairly confident	Fairly confident	Fairly confident	Fairly confident	Fairly confident	Fairly confident	Very confident	Very confident	Internet sites;Electronic references and databases	Agree	Agree	Agree	Strongly agree	< once per month	< once per month	< once per month	< once per week	< once per week	< once per week	1 to 5 times per week	1 to 5 times per week	< once per week	1 to 5 times per week	Lack of information to give to patients	Agree	Yes
Yes	30	Female	Non Arab	Bachelorâ€™s degree	13	Chain/banner group pharmacy	Standalone community pharmacy	â‰¥30 Patients	Both	Yes	Yes	Yes, workflow/not enough staff	32 to 40 hours per week	Yes	Very good	Self-training	Toothache;Mouthwash;Toothbrush;Toothpaste	Very confident	Very confident	Very confident	Very confident	Fairly confident	Fairly confident	Fairly confident	Very confident	Very confident	Fairly confident	Fairly confident	Fairly confident	Very confident	Very confident	Internet sites;Electronic references and databases	Strongly agree	Strongly agree	Strongly agree	Strongly agree	< once per month	< once per month	< once per month	< once per month	< once per week	< once per week	< once per week	< once per week	< once per month	< once per month	Lack of training;Lack of information to give to patients	Agree	Yes
Yes	36	Male	Non Arab	Bachelorâ€™s degree	15	Independent pharmacy	Standalone community pharmacy	20â€“30 Patients	Both	Yes	Yes	Yes, workflow/time/staff	17 to 31 hours per week	Yes	Very good	Self-training	Toothache;Teething;Toothpaste;Tooth whitening	Very confident	Very confident	Very confident	Very confident	Fairly confident	Fairly confident	Fairly confident	Fairly confident	Very confident	Very confident	Very confident	Very confident	Fairly confident	Fairly confident	Internet sites;Electronic references and databases	Agree	Agree	Agree	Strongly agree	< once per month	< once per month	< once per month	< once per week	< once per week	< once per week	< once per month	< once per month	< once per month	< once per month	Lack of training;Lack of information to give to patients	Agree	Yes
Yes	27	Female	Arab	Bachelorâ€™s degree	4	Independent pharmacy	Standalone community pharmacy	20â€“30 Patients	Both	Yes	Yes	Yes, workflow/not enough staff	17 to 31 hours per week	Yes	Good	Self-training	Toothache;Teething;Toothbrush;Bleeding gums	Very confident	Very confident	Very confident	Fairly confident	Fairly confident	Fairly confident	Very confident	Very confident	Very confident	Very confident	Fairly confident	Fairly confident	Fairly confident	Very confident	Internet sites;Electronic references and databases	Agree	Agree	Agree	Agree	< once per month	< once per month	< once per month	< once per month	< once per month	< once per week	< once per week	< once per week	< once per week	< once per week	Lack of training;Lack of information to give to patients	Agree	Yes
Yes	30	Female	Non Arab	Bachelorâ€™s degree	5	Chain/banner group pharmacy	Standalone community pharmacy	20â€“30 Patients	Both	Yes	Yes	Yes, workflow/not enough staff	17 to 31 hours per week	Yes	Very good	Self-training	Toothache;Mouthwash;Toothpaste;Bleeding gums	Very confident	Very confident	Very confident	Fairly confident	Fairly confident	Fairly confident	Fairly confident	Very confident	Very confident	Very confident	Fairly confident	Fairly confident	Fairly confident	Fairly confident	Internet sites;Electronic references and databases	Agree	Agree	Agree	Agree	< once per month	< once per month	< once per month	< once per week	< once per week	< once per week	< once per month	< once per month	< once per month	< once per month	Lack of training;Lack of information to give to patients	Agree	Yes
Yes	38	Female	Non Arab	Bachelorâ€™s degree	14	Chain/banner group pharmacy	Standalone community pharmacy	20â€“30 Patients	Both	Yes	Yes	Yes, workflow/not enough staff	17 to 31 hours per week	Yes	Very good	Conferences & seminars	Toothache;Mouthwash;Toothbrush;Bleeding gums;Denture-related problems	Neutral	Neutral	Neutral	Fairly confident	Fairly confident	Neutral	Neutral	Fairly confident	Fairly confident	Fairly confident	Neutral	Very confident;Neutral	Neutral	Very confident	Internet sites;Electronic references and databases	Agree	Strongly agree	Strongly agree	Agree	< once per month	< once per month	< once per month	< once per week	< once per week	< once per week	< once per week	1 to 5 times per week	1 to 5 times per week	1 to 5 times per week	Lack of training;Lack of information to give to patients	Agree	Yes
Yes	28	Male	Non Arab	Bachelorâ€™s degree	5	Chain/banner group pharmacy	Standalone community pharmacy	20â€“30 Patients	Both	Yes	Yes	Yes, workflow/not enough staff	17 to 31 hours per week	Yes	Very good	Self-training	Toothache;Teething;Toothbrush;Toothpaste;Bleeding gums	Very confident	Very confident	Very confident	Fairly confident	Fairly confident	Fairly confident	Very confident	Very confident	Fairly confident	Fairly confident	Fairly confident	Very confident	Neutral	Very confident	Internet sites;Electronic references and databases	Agree	Agree	Agree	Strongly agree	< once per month	< once per month	< once per month	< once per week	< once per week	< once per week	< once per week	< once per week	< once per week	1 to 5 times per week	Lack of training;Lack of information to give to patients	Agree	Yes
Yes	29	Male	Non Arab	Bachelorâ€™s degree	4	Chain/banner group pharmacy	Standalone community pharmacy	â‰¥30 Patients	Regular customers	Yes	Yes	Yes, workflow/time/staff	32 to 40 hours per week	No	Very good	Conferences & seminars	Toothache;Teething;Mouthwash;Toothbrush	Very confident	Very confident	Very confident	Very confident	Very confident	Fairly confident	Fairly confident	Neutral	Neutral	Fairly unconfident	Fairly unconfident	Fairly unconfident	Fairly unconfident	Very unconfident	Internet sites;Books	Agree	Strongly agree	Agree	Strongly agree	5 to 10 times per week	5 to 10 times per week	5 to 10 times per week	< once per week	1 to 5 times per week	< once per week	1 to 5 times per week	5 to 10 times per week	< once per month	1 to 5 times per week	Lack of training	Agree	Yes
Yes	30	Female	Arab	Bachelorâ€™s degree	5	Chain/banner group pharmacy	Standalone community pharmacy	â‰¥30 Patients	Pass by customers	No	No	Yes, workflow/time/staff	32 to 40 hours per week	No	Good	Self-training	Toothache;Teething;Bleeding gums;Tooth whitening	Fairly confident	Fairly confident	Neutral	Neutral	Neutral	Fairly confident	Fairly confident	Fairly unconfident	Very confident	Very confident	Fairly confident	Fairly unconfident	Fairly unconfident	Very unconfident	Electronic references and databases;Books	Agree	Strongly agree	Agree	Agree	5 to 10 times per week	5 to 10 times per week	1 to 5 times per week	< once per week	< once per week	< once per month	1 to 5 times per week	5 to 10 times per week	< once per month	1 to 5 times per week	Difficulty deciding when to refer	Agree	Yes
Yes	35	Female	Non Arab	Bachelorâ€™s degree	6	Chain/banner group pharmacy	Standalone community pharmacy	â‰¥30 Patients	Regular customers	Yes	No	Yes, workflow/not enough staff	32 to 40 hours per week	No	Very good	Self-training	Teething;Mouthwash;Bleeding gums	Neutral	Neutral	Neutral	Neutral	Neutral	Neutral	Neutral	Neutral	Neutral	Fairly confident	Fairly confident	Neutral	Neutral	Fairly unconfident	Books;GDP (General Dental Practitioners)	Agree	Agree	Agree	Agree	5 to 10 times per week	5 to 10 times per week	5 to 10 times per week	5 to 10 times per week	5 to 10 times per week	< once per month	< once per month	< once per month	< once per month	< once per week	Difficulty deciding when to refer	Neutral	Yes
Yes	43	Male	Non Arab	Bachelorâ€™s degree	15	Independent pharmacy	Standalone community pharmacy	â‰¥30 Patients	Both	Yes	No	Yes, workflow/not enough staff	17 to 31 hours per week	No	Excellent	Self-training	Teething;Bleeding gums;Denture-related problems	Very confident	Very confident	Very confident	Very confident	Very confident	Very confident	Very confident	Very confident	Very confident	Very confident	Fairly confident	Fairly unconfident	Fairly unconfident	Fairly unconfident	Internet sites;Books	Neutral	Neutral	Neutral	Neutral	1 to 5 times per week	1 to 5 times per week	1 to 5 times per week	1 to 5 times per week	< once per week	< once per week	< once per week	< once per week	< once per month	< once per week	Difficulty deciding when to refer	Neutral	No
Yes	43	Female	Arab	Bachelorâ€™s degree	16	Chain/banner group pharmacy	Pharmacy next to Medical Centre	â‰¥30 Patients	Pass by customers	Yes	Yes	Yes, workflow/not enough staff	17 to 31 hours per week	Yes	Good	Self-training	Toothache;Teething;Mouthwash;Toothbrush	Fairly confident	Fairly confident	Fairly confident	Fairly confident	Fairly confident	Fairly confident	Fairly confident	Fairly confident	Fairly confident	Fairly confident	Fairly confident	Fairly confident	Fairly confident	Fairly unconfident	Internet sites	Agree	Agree	Agree	Strongly agree	5 to 10 times per week	5 to 10 times per week	5 to 10 times per week	5 to 10 times per week	5 to 10 times per week	1 to 5 times per week	1 to 5 times per week	1 to 5 times per week	< once per month	< once per week	Lack of information to give to patients	Agree	Yes
Yes	45	Female	Non Arab	Bachelorâ€™s degree	15	Independent pharmacy	Standalone community pharmacy	20â€“30 Patients	Both	Yes	Yes	Yes, workflow/time/staff	17 to 31 hours per week	Yes	Excellent	Self-training	Toothache;Teething;Mouthwash;Toothbrush;Toothpaste	Very confident	Very confident	Very confident	Fairly confident	Fairly confident	Very confident	Very confident	Very confident	Fairly confident	Fairly confident	Fairly confident	Fairly confident	Fairly confident	Fairly confident	Internet sites;Electronic references and databases	Agree	Strongly agree	Strongly agree	Strongly agree	< once per month	< once per month	< once per week	< once per week	< once per week	< once per month	< once per month	< once per week	< once per week	< once per week	Lack of training;Lack of information to give to patients	Strongly agree	Yes
Yes	26	Female	Arab	Bachelorâ€™s degree	3	Chain/banner group pharmacy	Standalone community pharmacy	20â€“30 Patients	Both	Yes	Yes	Yes, workflow/not enough staff	17 to 31 hours per week	Yes	Very good	Self-training	Toothache;Teething;Mouthwash;Toothpaste;Tooth whitening	Very confident	Very confident	Very confident	Fairly confident	Fairly confident	Fairly confident	Neutral	Neutral	Neutral	Fairly confident	Fairly confident	Fairly confident	Fairly confident	Fairly confident	Internet sites;Electronic references and databases	Agree	Strongly agree	Agree	Strongly agree	< once per month	< once per month	< once per month	< once per week	< once per week	< once per week	< once per week	< once per month	< once per month	< once per week	Lack of training;Lack of information to give to patients	Agree	Yes
Yes	38	Male	Non Arab	Bachelorâ€™s degree	7	Chain/banner group pharmacy	Standalone community pharmacy	20â€“30 Patients	Both	Yes	Yes	Yes, workflow/time/staff	17 to 31 hours per week	No	Very good	Self-training	Toothache;Teething;Mouthwash;Toothbrush;Bleeding gums;Denture-related problems	Very confident	Very confident	Very confident	Fairly confident	Fairly confident	Neutral	Neutral	Fairly confident	Fairly confident	Neutral	Neutral	Fairly confident	Fairly confident	Fairly confident	Internet sites;Electronic references and databases	Agree	Agree	Strongly agree	Strongly agree	< once per month	< once per month	< once per month	< once per week	< once per week	< once per week	< once per week	< once per month	< once per month	< once per month	Lack of training;Lack of information to give to patients	Agree	Yes
Yes	36	Male	Non Arab	Bachelorâ€™s degree	8	Chain/banner group pharmacy	Standalone community pharmacy	20â€“30 Patients	Both	Yes	Yes	Yes, workflow/time/staff	17 to 31 hours per week	Yes	Very good	Self-training	Toothache;Teething;Mouthwash;Toothbrush;Toothpaste;Bleeding gums	Very confident	Very confident	Very confident	Very confident	Fairly confident	Fairly confident	Fairly confident	Very confident	Very confident	Very confident	Fairly confident	Fairly confident	Very confident	Very confident	Internet sites;Electronic references and databases	Agree	Strongly agree	Agree	Agree	1 to 5 times per week	1 to 5 times per week	5 to 10 times per week	5 to 10 times per week	More than 10 times per week	5 to 10 times per week	5 to 10 times per week	< once per week	< once per week	< once per week	Lack of training;Lack of information to give to patients	Strongly agree	Yes
Yes	29	Female	Arab	Bachelorâ€™s degree	4	Chain/banner group pharmacy	Standalone community pharmacy	20â€“30 Patients	Both	Yes	Yes	Yes, workflow/time/staff	17 to 31 hours per week	Yes	Excellent	Conferences & seminars	Toothache;Teething;Toothbrush;Toothpaste;Tooth whitening	Very confident	Very confident	Fairly confident	Fairly confident	Fairly confident	Fairly confident	Very confident	Very confident	Fairly confident	Fairly confident	Very confident	Very confident	Fairly confident	Very confident	Internet sites;Electronic references and databases;Books	Agree	Agree	Strongly agree	Agree	1 to 5 times per week	1 to 5 times per week	1 to 5 times per week	1 to 5 times per week	1 to 5 times per week	1 to 5 times per week	< once per week	1 to 5 times per week	< once per week	< once per week	Lack of training;Lack of information to give to patients;Difficulty deciding when to refer	Agree	Yes
Yes	33	Male	Non Arab	Bachelorâ€™s degree	8	Chain/banner group pharmacy	Standalone community pharmacy	20â€“30 Patients	Both	Yes	No	Yes, workflow/time/staff	More than 40 hours per week	No	Very good	Self-training	Toothache	Very confident	Very confident	Very unconfident	Very unconfident	Very unconfident	Very confident	Very confident	Very confident	Very confident	Very confident	Very confident	Very confident	Very confident	Very unconfident	Internet sites	Agree	Strongly agree	Strongly agree	Agree	5 to 10 times per week	5 to 10 times per week	5 to 10 times per week	< once per week	1 to 5 times per week	< once per month	< once per month	< once per week	< once per month	< once per month	Lack of information to give to patients	Neutral	Yes
Yes	30	Male	Arab	Bachelorâ€™s degree	5	Chain/banner group pharmacy	Pharmacy next to Medical Centre	20â€“30 Patients	Both	Yes	Yes	Yes, workflow/time/staff	More than 40 hours per week	Yes	Good	No training	Toothache;Bleeding gums	Fairly confident	Fairly confident	Fairly unconfident	Fairly unconfident	Fairly unconfident	Fairly confident	Fairly confident	Fairly confident	Fairly confident	Neutral	Neutral	Neutral	Very confident	Very unconfident	Internet sites;Books;GDP (General Dental Practitioners)	Agree	Strongly agree	Agree	Agree	1 to 5 times per week	1 to 5 times per week	1 to 5 times per week	< once per week	1 to 5 times per week	< once per month	< once per week	< once per month	< once per month	< once per month	Lack of training	Disagree	Yes
Yes	25	Female	Non Arab	Bachelorâ€™s degree	2	Independent pharmacy	Standalone community pharmacy	20â€“30 Patients	Both	Yes	Yes	Yes, workflow/time/staff	More than 40 hours per week	No	Good	Self-training	Toothache;Teething;Mouthwash	Very confident	Very confident	Neutral	Neutral	Neutral	Fairly confident	Very confident	Fairly confident	Very confident	Neutral	Neutral	Neutral	Very confident	Very unconfident	Internet sites;Books	Agree	Agree	Agree	Agree	5 to 10 times per week	5 to 10 times per week	1 to 5 times per week	1 to 5 times per week	1 to 5 times per week	< once per week	< once per week	< once per week	< once per month	< once per month	Lack of training	Agree	Yes
Yes	28	Male	Non Arab	Bachelorâ€™s degree	3	Chain/banner group pharmacy	Standalone community pharmacy	<20 Patients	Pass by customers	Yes	Yes	Yes, workflow/not enough staff	32 to 40 hours per week	No	Good	Self-training	Toothache;Teething;Mouthwash;Toothbrush;Toothpaste	Very confident	Very confident	Neutral	Neutral	Neutral	Very confident	Very confident	Very confident	Very confident	Very confident	Very confident	Very confident	Very confident	Neutral	Internet sites;Books	Neutral	Neutral	Neutral	Neutral	1 to 5 times per week	1 to 5 times per week	< once per week	< once per week	< once per week	< once per week	< once per week	< once per week	< once per month	< once per month	Limited interaction between dentists and pharmacists	Agree	Yes
Yes	33	Male	Arab	Bachelorâ€™s degree	8	Chain/banner group pharmacy	Standalone community pharmacy	<20 Patients	Regular customers	Yes	Yes	Yes, workflow/time/staff	More than 40 hours per week	Yes	Very good	Self-training	Toothache;Toothbrush	Fairly confident	Fairly confident	Fairly confident	Fairly confident	Fairly confident	Fairly confident	Fairly confident	Fairly confident	Fairly confident	Fairly confident	Fairly confident	Fairly confident	Fairly confident	Fairly confident	Books	Agree	Agree	Agree	Neutral	5 to 10 times per week	5 to 10 times per week	1 to 5 times per week	1 to 5 times per week	5 to 10 times per week	1 to 5 times per week	1 to 5 times per week	< once per week	< once per month	< once per week	Lack of training;Lack of information to give to patients	Agree	Yes
Yes	45	Male	Non Arab	Bachelorâ€™s degree	8	Chain/banner group pharmacy	Standalone community pharmacy	<20 Patients	Regular customers	Yes	No	Yes, workflow/time/staff	More than 40 hours per week	No	Very good	No training	Toothache	Very confident	Very confident	Neutral	Neutral	Fairly confident	Very confident	Very confident	Very confident	Very confident	Very confident	Very confident	Very confident	Very confident	Neutral	Internet sites;Books;GDP (General Dental Practitioners)	Strongly agree	Strongly agree	Strongly agree	Strongly agree	1 to 5 times per week	1 to 5 times per week	< once per week	< once per week	< once per week	< once per week	1 to 5 times per week	< once per week	< once per month	< once per month	Limited interaction between dentists and pharmacists	Agree	Yes
Yes	38	Female	Non Arab	Bachelorâ€™s degree	15	Chain/banner group pharmacy	Standalone community pharmacy	<20 Patients	Pass by customers	Yes	Yes	Yes, workflow/time/staff	More than 40 hours per week	No	Good	Self-training	Toothache;Teething;Mouthwash	Very confident	Very confident	Very unconfident	Very unconfident	Very unconfident	Neutral	Neutral	Neutral	Fairly confident	Neutral	Neutral	Neutral	Fairly confident	Very unconfident	Internet sites;Books	Neutral	Agree	Agree	Agree	5 to 10 times per week	5 to 10 times per week	1 to 5 times per week	< once per week	1 to 5 times per week	< once per week	1 to 5 times per week	1 to 5 times per week	< once per month	< once per week	Lack of training;Lack of information to give to patients	Agree	Yes
Yes	33	Male	Non Arab	Bachelorâ€™s degree	7	Chain/banner group pharmacy	Standalone community pharmacy	20â€“30 Patients	Both	Yes	Yes	Yes, workflow/time/staff	17 to 31 hours per week	Yes	Very good	Self-training	Toothache;Teething;Mouthwash;Toothpaste	Very confident	Very confident	Very confident	Very confident	Very confident	Very confident	Very confident	Very confident	Fairly confident	Very confident	Very confident	Very confident	Very confident	Fairly confident	Internet sites;Electronic references and databases	Agree	Agree	Agree	Strongly agree	1 to 5 times per week	1 to 5 times per week	1 to 5 times per week	5 to 10 times per week	5 to 10 times per week	5 to 10 times per week	1 to 5 times per week	1 to 5 times per week	5 to 10 times per week	5 to 10 times per week	Lack of training;Lack of information to give to patients	Agree	Yes
Yes	35	Male	Arab	Bachelorâ€™s degree	8	Chain/banner group pharmacy	Standalone community pharmacy	â‰¥30 Patients	Pass by customers	Yes	Yes	Yes, workflow/not enough staff	32 to 40 hours per week	Yes	Very good	Self-training	Teething;Mouthwash;Toothpaste	Fairly confident	Fairly confident	Neutral	Neutral	Neutral	Fairly confident	Fairly confident	Fairly confident	Fairly confident	Fairly confident	Fairly unconfident	Fairly unconfident	Fairly unconfident	Very unconfident	Internet sites;Books	Strongly agree	Strongly agree	Strongly agree	Strongly agree	5 to 10 times per week	5 to 10 times per week	5 to 10 times per week	1 to 5 times per week	1 to 5 times per week	< once per week	< once per week	< once per week	5 to 10 times per week	More than 10 times per week	Lack of training	Strongly agree	Yes
Yes	37	Female	Non Arab	Bachelorâ€™s degree	9	Chain/banner group pharmacy	Standalone community pharmacy	â‰¥30 Patients	Regular customers	Yes	Yes	Yes, workflow/not enough staff	32 to 40 hours per week	No	Good	Self-training	Toothache;Teething;Toothbrush	Fairly confident	Fairly confident	Fairly confident	Neutral	Neutral	Neutral	Neutral	Neutral	Neutral	Neutral	Neutral	Fairly unconfident	Fairly unconfident	Very unconfident	Books	Agree	Agree	Agree	Agree	5 to 10 times per week	5 to 10 times per week	5 to 10 times per week	5 to 10 times per week	5 to 10 times per week	5 to 10 times per week	1 to 5 times per week	1 to 5 times per week	< once per week	1 to 5 times per week	Lack of information to give to patients	Agree	Yes
Yes	26	Female	Non Arab	Bachelorâ€™s degree	7	Independent pharmacy	Standalone community pharmacy	â‰¥30 Patients	Pass by customers	Yes	Yes	Yes, workflow/not enough staff	17 to 31 hours per week	No	Very good	Self-training	Mouthwash;Toothbrush;Bleeding gums	Fairly confident	Fairly confident	Fairly confident	Fairly confident	Fairly confident	Fairly confident	Fairly confident	Fairly confident	Fairly confident	Fairly confident	Neutral	Fairly unconfident	Fairly unconfident	Very unconfident	Internet sites;Books	Strongly agree	Agree	Agree	Agree	1 to 5 times per week	1 to 5 times per week	1 to 5 times per week	< once per week	1 to 5 times per week	< once per week	< once per week	< once per week	< once per week	1 to 5 times per week	Lack of information to give to patients	Neutral	Yes
Yes	30	Male	Non Arab	Bachelorâ€™s degree	4	Chain/banner group pharmacy	Standalone community pharmacy	â‰¥30 Patients	Pass by customers	Yes	Yes	Yes, workflow/not enough staff	17 to 31 hours per week	No	Good	Self-training	Teething;Toothbrush;Bleeding gums;Denture-related problems	Neutral	Neutral	Neutral	Neutral	Neutral	Neutral	Neutral	Neutral	Fairly confident	Fairly confident	Neutral	Fairly unconfident	Very unconfident	Very unconfident	Books	Agree	Agree	Strongly agree	Strongly agree	1 to 5 times per week	1 to 5 times per week	< once per week	< once per week	< once per week	< once per week	< once per week	< once per week	< once per month	< once per week	Difficulty deciding when to refer	Agree	Yes
Yes	43	Female	Arab	Bachelorâ€™s degree	17	Chain/banner group pharmacy	Standalone community pharmacy	â‰¥30 Patients	Both	No	No	Yes, workflow/time/staff	32 to 40 hours per week	No	Good	Self-training	Mouthwash;Toothbrush;Toothpaste	Fairly confident	Fairly confident	Fairly confident	Fairly confident	Fairly confident	Neutral	Neutral	Neutral	Fairly confident	Fairly confident	Neutral	Fairly unconfident	Fairly unconfident	Fairly unconfident	Internet sites;Books	Agree	Agree	Agree	Agree	5 to 10 times per week	5 to 10 times per week	5 to 10 times per week	5 to 10 times per week	1 to 5 times per week	< once per week	< once per week	1 to 5 times per week	< once per week	1 to 5 times per week	Lack of information to give to patients	Agree	Yes
Yes	27	Male	Non Arab	Bachelorâ€™s degree	3	Independent pharmacy	Standalone community pharmacy	â‰¥30 Patients	Pass by customers	Yes	No	Yes, workflow/not enough staff	17 to 31 hours per week	No	Very good	Self-training	Mouthwash;Toothbrush;Toothpaste	Neutral	Neutral	Neutral	Neutral	Neutral	Fairly confident	Fairly confident	Neutral	Fairly confident	Fairly confident	Fairly confident	Neutral	Neutral	Very unconfident	Internet sites;Books	Agree	Strongly agree	Agree	Agree	1 to 5 times per week	1 to 5 times per week	5 to 10 times per week	5 to 10 times per week	5 to 10 times per week	< once per week	1 to 5 times per week	More than 10 times per week	< once per month	< once per week	Limited interaction between dentists and pharmacists	Strongly agree	Yes
Yes	32	Female	Arab	Bachelorâ€™s degree	5	Independent pharmacy	Standalone community pharmacy	â‰¥30 Patients	Pass by customers	Yes	Yes	Yes, workflow/not enough staff	32 to 40 hours per week	Yes	Good	Self-training	Teething;Mouthwash;Toothbrush;Toothpaste	Fairly confident	Fairly confident	Fairly confident	Fairly confident	Fairly confident	Fairly confident	Fairly confident	Fairly confident	Fairly confident	Fairly confident	Neutral	Fairly unconfident	Neutral	Very unconfident	Internet sites	Agree	Strongly agree	Agree	Agree	5 to 10 times per week	5 to 10 times per week	5 to 10 times per week	1 to 5 times per week	5 to 10 times per week	< once per week	1 to 5 times per week	5 to 10 times per week	< once per month	< once per week	Difficulty deciding when to refer	Agree	Yes
Yes	33	Female	Non Arab	Bachelorâ€™s degree	7	Independent pharmacy	Standalone community pharmacy	â‰¥30 Patients	Pass by customers	Yes	No	Yes, workflow/time/staff	17 to 31 hours per week	No	Good	Self-training	Teething;Mouthwash;Toothbrush	Fairly confident	Fairly confident	Fairly confident	Fairly confident	Fairly unconfident	Neutral	Fairly unconfident	Fairly unconfident	Fairly confident	Very confident	Fairly confident	Fairly unconfident	Neutral	Very unconfident	Internet sites;Books;GDP (General Dental Practitioners)	Agree	Agree	Agree	Strongly agree	1 to 5 times per week	1 to 5 times per week	1 to 5 times per week	< once per week	1 to 5 times per week	< once per week	1 to 5 times per week	< once per week	< once per month	< once per week	Difficulty deciding when to refer	Agree	Yes
Yes	36	Female	Non Arab	Bachelorâ€™s degree	7	Independent pharmacy	Standalone community pharmacy	â‰¥30 Patients	Pass by customers	Yes	No	Yes, workflow/not enough staff	17 to 31 hours per week	No	Good	Self-training	Mouthwash;Toothbrush;Toothpaste	Fairly confident	Fairly confident	Very confident	Very confident	Very confident	Very confident	Very confident	Very confident	Very confident	Very confident	Very confident	Neutral	Neutral;Fairly unconfident	Very unconfident	Internet sites;Books;Medical journals;GDP (General Dental Practitioners)	Agree	Agree	Agree	Agree	1 to 5 times per week	1 to 5 times per week	1 to 5 times per week	1 to 5 times per week	1 to 5 times per week	1 to 5 times per week	1 to 5 times per week	1 to 5 times per week	< once per week	5 to 10 times per week	Lack of information to give to patients;Difficulty deciding when to refer	Agree	Yes
Yes	28	Male	Non Arab	Bachelorâ€™s degree	4	Independent pharmacy	Standalone community pharmacy	â‰¥30 Patients	Pass by customers	Yes	No	Yes, workflow/not enough staff	17 to 31 hours per week	No	Very good	Self-training	Mouthwash;Toothbrush;Toothpaste	Neutral	Neutral	Neutral	Neutral	Neutral	Neutral	Fairly confident	Neutral	Fairly confident	Fairly confident	Fairly confident	Neutral	Neutral	Very unconfident	Internet sites;Medical journals	Agree	Agree	Strongly agree	Strongly agree	5 to 10 times per week	5 to 10 times per week	5 to 10 times per week	5 to 10 times per week	5 to 10 times per week	5 to 10 times per week	5 to 10 times per week	5 to 10 times per week	< once per month	5 to 10 times per week	Difficulty deciding when to refer	Strongly agree	Yes
Yes	47	Male	Non Arab	Bachelorâ€™s degree	25	Chain/banner group pharmacy	Standalone community pharmacy	â‰¥30 Patients	Both	Yes	No	Yes, workflow/not enough staff	32 to 40 hours per week	Yes	Very good	Self-training	Teething;Mouthwash;Toothbrush;Toothpaste;Bleeding gums	Very confident	Very confident	Very confident	Very confident	Very confident	Very confident	Very confident	Very confident	Very confident	Very confident	Very confident	Very confident	Very confident	Neutral	Internet sites;Books;GDP (General Dental Practitioners)	Strongly agree	Strongly agree	Strongly agree	Strongly agree	5 to 10 times per week	5 to 10 times per week	5 to 10 times per week	1 to 5 times per week	1 to 5 times per week	< once per month	< once per week	1 to 5 times per week	< once per month	< once per week	Limited interaction between dentists and pharmacists	Strongly agree	Yes
Yes	38	Male	Non Arab	Bachelorâ€™s degree	13	Chain/banner group pharmacy	Standalone community pharmacy	<20 Patients	Both	Yes	No	Yes, workflow/time/staff	More than 40 hours per week	Yes	Very good	Self-training	Toothache;Teething;Bleeding gums	Very confident	Very confident	Fairly confident	Fairly confident	Fairly confident	Very confident	Very confident	Very confident	Very confident	Very confident	Fairly confident	Very confident	Very confident	Fairly unconfident	Internet sites;Books;GDP (General Dental Practitioners)	Neutral	Neutral	Neutral	Neutral	1 to 5 times per week	1 to 5 times per week	< once per week	< once per week	< once per week	< once per week	< once per month	< once per month	< once per month	< once per month	Lack of training	Neutral	Yes
Yes	32	Male	Non Arab	Bachelorâ€™s degree	3	Chain/banner group pharmacy	Standalone community pharmacy	<20 Patients	Both	Yes	Yes	Yes, workflow/time/staff	More than 40 hours per week	No	Good	Self-training	Toothache;Bleeding gums;Tooth whitening	Fairly confident	Fairly confident	Fairly unconfident	Fairly unconfident	Fairly unconfident	Fairly confident	Fairly confident	Fairly confident	Fairly confident	Fairly confident	Fairly confident	Fairly confident	Fairly confident	Fairly unconfident	Internet sites	Agree	Agree	Agree	Agree	5 to 10 times per week	5 to 10 times per week	1 to 5 times per week	1 to 5 times per week	5 to 10 times per week	1 to 5 times per week	5 to 10 times per week	1 to 5 times per week	< once per month	< once per week	Lack of information to give to patients	Agree	Yes
Yes	23	Female	Arab	Bachelorâ€™s degree	1	Independent pharmacy	Standalone community pharmacy	<20 Patients	Both	Yes	No	Yes, workflow/time/staff	More than 40 hours per week	No	Good	Self-training	Tooth whitening	Very confident	Very confident	Neutral	Neutral	Neutral	Very confident	Very confident	Very confident	Very confident	Very confident	Very confident	Very confident	Very confident	Neutral	Internet sites	Agree	Agree	Agree	Neutral	5 to 10 times per week	5 to 10 times per week	5 to 10 times per week	1 to 5 times per week	1 to 5 times per week	1 to 5 times per week	1 to 5 times per week	1 to 5 times per week	< once per month	1 to 5 times per week	Limited interaction between dentists and pharmacists	Agree	Yes
Yes	30	Female	Arab	Bachelorâ€™s degree	7	Chain/banner group pharmacy	Standalone community pharmacy	<20 Patients	Both	Yes	Yes	Yes, workflow/time/staff	More than 40 hours per week	No	Very good	Self-training	Toothache	Very confident	Very confident	Very confident	Very confident	Very confident	Very confident	Very confident	Very confident	Very confident	Very confident	Very confident	Very confident	Very confident	Fairly unconfident	Internet sites	Agree	Neutral	Neutral	Neutral	5 to 10 times per week	5 to 10 times per week	1 to 5 times per week	1 to 5 times per week	1 to 5 times per week	1 to 5 times per week	1 to 5 times per week	< once per week	< once per month	< once per week	Limited interaction between dentists and pharmacists	Strongly agree	Yes
Yes	35	Male	Non Arab	Bachelorâ€™s degree	7	Chain/banner group pharmacy	Standalone community pharmacy	<20 Patients	Both	Yes	No	Yes, workflow/time/staff	More than 40 hours per week	No	Very good	Self-training	Toothache	Very confident	Very confident	Very unconfident	Very unconfident	Fairly unconfident	Very confident	Very confident	Very confident	Very confident	Very confident	Very confident	Fairly confident	Very confident	Very unconfident	Books;Medical journals;GDP (General Dental Practitioners)	Neutral	Agree	Neutral	Agree	5 to 10 times per week	5 to 10 times per week	5 to 10 times per week	1 to 5 times per week	5 to 10 times per week	1 to 5 times per week	1 to 5 times per week	5 to 10 times per week	< once per month	< once per week	Limited interaction between dentists and pharmacists	Agree	Yes
Yes	32	Male	Non Arab	Bachelorâ€™s degree	9	Chain/banner group pharmacy	Standalone community pharmacy	<20 Patients	Regular customers	Yes	No	No staff/No time	More than 40 hours per week	Yes	Very good	Self-training	Teething	Very confident	Very confident	Neutral	Neutral	Neutral	Very confident	Very confident	Very confident	Very confident	Very confident	Very confident	Neutral	Very confident	Very unconfident	GDP (General Dental Practitioners)	Agree	Agree	Agree	Agree	5 to 10 times per week	5 to 10 times per week	1 to 5 times per week	< once per week	5 to 10 times per week	< once per week	1 to 5 times per week	< once per week	< once per month	< once per week	Lack of information to give to patients	Strongly agree	Yes
Yes	33	Female	Arab	Bachelorâ€™s degree	7	Chain/banner group pharmacy	Pharmacy next to Medical Centre	â‰¥30 Patients	Pass by customers	Yes	Yes	Yes, workflow/time/staff	17 to 31 hours per week	Yes	Very good	Conferences & seminars	Teething;Mouthwash;Toothbrush;Toothpaste	Very confident	Very confident	Very confident	Very confident	Fairly confident	Fairly confident	Fairly confident	Neutral	Very confident	Very confident	Neutral	Fairly unconfident	Fairly unconfident	Very unconfident	Internet sites;Electronic references and databases;Medical journals	Strongly agree	Strongly agree	Strongly agree	Strongly agree	1 to 5 times per week	1 to 5 times per week	1 to 5 times per week	1 to 5 times per week	1 to 5 times per week	< once per week	< once per week	< once per week	< once per month	< once per week	Limited interaction between dentists and pharmacists	Strongly agree	Yes
Yes	36	Male	Non Arab	Bachelorâ€™s degree	11	Independent pharmacy	Standalone community pharmacy	â‰¥30 Patients	Both	Yes	No	No staff/No time	32 to 40 hours per week	No	Good	Self-training	Toothache;Teething;Mouthwash	Fairly confident	Very confident	Very confident	Very confident	Fairly confident	Very confident	Fairly confident	Fairly confident	Very confident	Very confident	Neutral	Fairly unconfident	Neutral	Very unconfident	Internet sites	Agree	Agree	Neutral	Agree	1 to 5 times per week	1 to 5 times per week	1 to 5 times per week	1 to 5 times per week	1 to 5 times per week	< once per month	1 to 5 times per week	5 to 10 times per week	< once per month	< once per week	Difficulty deciding when to refer	Strongly agree	Yes
Yes	25	Female	Arab	Bachelorâ€™s degree	1	Chain/banner group pharmacy	Shopping center/shopping strip pharmacy	â‰¥30 Patients	Both	No	No	Yes, workflow/time/staff	17 to 31 hours per week	No	Fair	No training	Teething;Toothpaste;Bleeding gums	Neutral	Neutral	Neutral	Neutral	Fairly unconfident	Fairly unconfident	Fairly unconfident	Fairly unconfident	Fairly confident	Fairly unconfident	Fairly unconfident	Very unconfident	Very unconfident	Very unconfident	Internet sites;Electronic references and databases	Agree	Agree	Neutral	Agree	1 to 5 times per week	1 to 5 times per week	1 to 5 times per week	1 to 5 times per week	More than 10 times per week	More than 10 times per week	< once per week	< once per week	< once per month	< once per week	Lack of information to give to patients	Agree	Yes
Yes	32	Male	Non Arab	Bachelorâ€™s degree	6	Chain/banner group pharmacy	Standalone community pharmacy	â‰¥30 Patients	Pass by customers	Yes	Yes	Yes, workflow/not enough staff	17 to 31 hours per week	No	Good	Self-training	Teething;Mouthwash;Toothbrush	Fairly confident	Fairly confident	Fairly confident	Fairly confident	Fairly confident	Fairly confident	Fairly confident	Fairly confident	Fairly confident	Fairly confident	Fairly confident	Fairly unconfident	Fairly unconfident	Very unconfident	Internet sites;Books;Medical journals;GDP (General Dental Practitioners)	Agree	Strongly agree	Agree	Agree	5 to 10 times per week	5 to 10 times per week	5 to 10 times per week	More than 10 times per week	More than 10 times per week	< once per month	5 to 10 times per week	More than 10 times per week	< once per month	< once per week	Lack of information to give to patients	Strongly agree	Yes
Yes	31	Female	Non Arab	Bachelorâ€™s degree	5	Chain/banner group pharmacy	Standalone community pharmacy	â‰¥30 Patients	Pass by customers	No	Yes	Yes, workflow/not enough staff	17 to 31 hours per week	Yes	Good	Self-training	Teething;Mouthwash;Toothbrush	Neutral	Neutral	Neutral	Neutral	Neutral	Neutral	Neutral	Neutral	Neutral	Neutral	Neutral	Neutral	Fairly unconfident	Very unconfident	Internet sites	Neutral	Neutral	Agree	Neutral	1 to 5 times per week	1 to 5 times per week	1 to 5 times per week	1 to 5 times per week	1 to 5 times per week	1 to 5 times per week	1 to 5 times per week	1 to 5 times per week	< once per month	< once per week	Lack of information to give to patients	Neutral	Yes
Yes	45	Male	Arab	Bachelorâ€™s degree	10	Chain/banner group pharmacy	Standalone community pharmacy	20â€“30 Patients	Both	Yes	Yes	Yes, workflow/time/staff	17 to 31 hours per week	Yes	Very good	Self-training	Toothache;Teething;Mouthwash;Toothbrush;Bleeding gums	Very confident	Very confident	Very confident	Fairly confident	Fairly confident	Fairly confident	Very confident	Very confident	Very confident	Fairly confident	Fairly confident	Fairly confident	Very confident	Very confident	Internet sites;Electronic references and databases	Agree	Strongly agree	Agree	Strongly agree	5 to 10 times per week	1 to 5 times per week	1 to 5 times per week	1 to 5 times per week	5 to 10 times per week	5 to 10 times per week	1 to 5 times per week	1 to 5 times per week	< once per week	< once per week	Lack of training;Lack of information to give to patients;Difficulty deciding when to refer	Strongly agree	Yes
Yes	34	Female	Arab	Bachelorâ€™s degree	8	Chain/banner group pharmacy	Standalone community pharmacy	20â€“30 Patients	Both	Yes	Yes	Yes, workflow/not enough staff	17 to 31 hours per week	Yes	Very good	Self-training	Toothache;Teething;Toothpaste;Bleeding gums	Very confident	Fairly confident	Very confident	Fairly confident	Fairly confident	Fairly confident	Very confident	Very confident	Fairly confident	Fairly confident	Fairly confident	Neutral	Neutral	Fairly confident	Internet sites;Electronic references and databases	Agree	Agree	Strongly agree	Agree	1 to 5 times per week	1 to 5 times per week	1 to 5 times per week	< once per week	< once per week	< once per week	1 to 5 times per week	1 to 5 times per week	5 to 10 times per week	5 to 10 times per week	Lack of training;Lack of information to give to patients;Difficulty deciding when to refer	Strongly agree	Yes
Yes	30	Female	Non Arab	Bachelorâ€™s degree	5	Chain/banner group pharmacy	Standalone community pharmacy	20â€“30 Patients	Both	Yes	Yes	Yes, workflow/not enough staff	17 to 31 hours per week	Yes	Very good	Self-training	Toothache;Teething;Mouthwash;Toothbrush;Bleeding gums;Tooth whitening	Very confident	Fairly confident	Very confident	Very confident	Fairly confident	Fairly confident	Fairly confident	Neutral	Neutral	Very confident	Very confident	Fairly confident	Fairly confident	Fairly confident	Internet sites;Electronic references and databases	Strongly agree	Agree	Agree	Strongly agree	1 to 5 times per week	1 to 5 times per week	1 to 5 times per week	1 to 5 times per week	5 to 10 times per week	5 to 10 times per week	< once per week	< once per week	1 to 5 times per week	1 to 5 times per week	Lack of training;Lack of information to give to patients;Difficulty deciding when to refer	Agree	Yes
Yes	35	Female	Non Arab	Bachelorâ€™s degree	12	Chain/banner group pharmacy	Standalone community pharmacy	20â€“30 Patients	Both	Yes	Yes	Yes, workflow/time/staff	17 to 31 hours per week	Yes	Very good	Self-training	Toothache;Teething;Mouthwash;Toothbrush;Bleeding gums;Tooth whitening	Very confident	Very confident	Very confident	Fairly confident	Fairly confident	Fairly confident	Neutral	Neutral	Neutral	Fairly unconfident	Fairly confident;Fairly unconfident	Fairly confident	Fairly confident	Fairly confident	Internet sites;Electronic references and databases;Books	Agree	Agree	Strongly agree	Agree	1 to 5 times per week	1 to 5 times per week	1 to 5 times per week	< once per week	< once per week	1 to 5 times per week	1 to 5 times per week	5 to 10 times per week	5 to 10 times per week	5 to 10 times per week	Lack of training;Lack of information to give to patients	Agree	Yes
Yes	36	Female	Non Arab	Bachelorâ€™s degree	7	Chain/banner group pharmacy	Standalone community pharmacy	20â€“30 Patients	Both	Yes	Yes	Yes, workflow/not enough staff	17 to 31 hours per week	Yes	Good	Self-training	Toothache;Toothbrush;Bleeding gums	Very confident	Very confident	Very confident	Very confident	Very confident	Fairly confident	Fairly confident	Fairly confident	Neutral	Neutral	Neutral	Fairly confident	Fairly confident	Fairly confident	Internet sites;Electronic references and databases	Strongly agree	Strongly agree	Agree	Strongly agree	< once per month	< once per month	< once per month	< once per month	< once per week	< once per week	< once per week	< once per month	< once per month	< once per week	Lack of training;Difficulty deciding when to refer	Agree	Yes
Yes	44	Female	Non Arab	Bachelorâ€™s degree	15	Independent pharmacy	Standalone community pharmacy	20â€“30 Patients	Both	Yes	Yes	Yes, workflow/not enough staff	17 to 31 hours per week	Yes	Very good	Self-training	Toothache;Teething;Mouthwash;Toothbrush;Tooth whitening	Very confident	Very confident	Very confident	Neutral	Neutral	Neutral	Very confident	Very confident	Very confident	Fairly confident	Fairly confident	Fairly confident	Fairly confident	Fairly confident	Internet sites;Electronic references and databases;Books	Agree	Strongly agree	Agree	Strongly agree	1 to 5 times per week	1 to 5 times per week	1 to 5 times per week	1 to 5 times per week	1 to 5 times per week	< once per week	< once per month	< once per month	< once per month	< once per month	Lack of training;Lack of information to give to patients;Difficulty deciding when to refer	Agree	Yes
Yes	47	Female	Non Arab	Bachelorâ€™s degree	13	Chain/banner group pharmacy	Standalone community pharmacy	20â€“30 Patients	Both	Yes	Yes	Yes, workflow/not enough staff	17 to 31 hours per week	Yes	Good	Self-training	Toothache;Teething;Mouthwash;Bleeding gums	Very confident	Very confident	Very confident	Very confident	Very confident	Very confident	Neutral	Very confident	Very confident	Very confident	Very confident	Very confident	Very confident	Very unconfident	Internet sites;Electronic references and databases	Agree	Agree	Strongly agree	Agree	1 to 5 times per week	1 to 5 times per week	1 to 5 times per week	1 to 5 times per week	5 to 10 times per week	5 to 10 times per week	5 to 10 times per week	1 to 5 times per week	< once per week	< once per week	Lack of training;Lack of information to give to patients;Difficulty deciding when to refer	Strongly agree	Yes
Yes	34	Female	Non Arab	Bachelorâ€™s degree	7	Chain/banner group pharmacy	Standalone community pharmacy	20â€“30 Patients	Both	Yes	Yes	Yes, workflow/not enough staff	17 to 31 hours per week	Yes	Very good	Self-training	Toothache;Teething;Mouthwash;Toothpaste	Very confident	Very confident	Very confident	Neutral	Neutral	Fairly confident;Neutral	Fairly confident	Fairly confident	Fairly confident	Very confident	Very confident	Very confident	Fairly confident	Very unconfident	Internet sites;Electronic references and databases	Agree	Agree	Strongly agree	Agree	1 to 5 times per week	1 to 5 times per week	1 to 5 times per week	1 to 5 times per week	1 to 5 times per week	5 to 10 times per week	5 to 10 times per week	1 to 5 times per week	1 to 5 times per week	1 to 5 times per week	Lack of training;Lack of information to give to patients;Difficulty deciding when to refer	Agree	Yes
Yes	39	Female	Arab	Bachelorâ€™s degree	8	Independent pharmacy	Standalone community pharmacy	20â€“30 Patients	Both	Yes	Yes	Yes, workflow/time/staff	17 to 31 hours per week	Yes	Very good	Self-training	Toothache;Teething;Mouthwash;Toothpaste	Very confident	Very confident	Very confident	Fairly confident	Fairly confident	Fairly confident	Very confident	Very confident	Very confident	Very confident	Fairly confident	Very confident	Fairly confident	Very confident	Internet sites;Electronic references and databases	Strongly agree	Strongly agree	Agree	Strongly agree	1 to 5 times per week	1 to 5 times per week	1 to 5 times per week	1 to 5 times per week	1 to 5 times per week	1 to 5 times per week	1 to 5 times per week	< once per week	< once per week	1 to 5 times per week	Lack of training;Lack of information to give to patients	Strongly agree	Yes
Yes	47	Female	Non Arab	Bachelorâ€™s degree	13	Chain/banner group pharmacy	Standalone community pharmacy	20â€“30 Patients	Both	Yes	Yes	Yes, workflow/not enough staff	17 to 31 hours per week	Yes	Very good	Self-training	Toothache;Teething;Mouthwash;Toothpaste;Tooth whitening	Very confident	Very confident	Very confident	Fairly confident	Fairly confident	Fairly confident	Very confident	Very confident	Very confident	Fairly confident	Fairly confident	Fairly confident	Fairly confident	Fairly confident	Internet sites;Electronic references and databases	Strongly agree	Strongly agree	Agree	Agree	1 to 5 times per week	1 to 5 times per week	1 to 5 times per week	1 to 5 times per week	< once per week	< once per week	< once per week	< once per week	< once per week	< once per week	Lack of training;Lack of information to give to patients	Strongly agree	Yes
Yes	27	Female	Arab	Bachelorâ€™s degree	3	Chain/banner group pharmacy	Standalone community pharmacy	20â€“30 Patients	Both	Yes	Yes	Yes, workflow/not enough staff	17 to 31 hours per week	Yes	Very good	Self-training	Toothache;Mouthwash;Toothpaste;Tooth whitening	Very confident	Very confident	Very confident	Very confident	Fairly confident	Fairly confident	Fairly confident	Fairly confident	Very confident	Very confident	Very confident	Very confident	Fairly confident	Fairly confident	Internet sites;Electronic references and databases	Strongly agree	Agree	Strongly agree	Agree	1 to 5 times per week	1 to 5 times per week	1 to 5 times per week	1 to 5 times per week	1 to 5 times per week	1 to 5 times per week	1 to 5 times per week	1 to 5 times per week	1 to 5 times per week	1 to 5 times per week	Lack of training;Lack of information to give to patients	Strongly agree	Yes
Yes	36	Female	Arab	Bachelorâ€™s degree	8	Independent pharmacy	Standalone community pharmacy	20â€“30 Patients	Both	Yes	Yes	Yes, workflow/time/staff	17 to 31 hours per week	Yes	Very good	Self-training	Toothache;Teething;Toothbrush;Bleeding gums	Very confident	Very confident	Very confident	Fairly confident	Fairly confident	Fairly confident	Very confident;Fairly confident	Very confident	Very confident	Very confident	Fairly confident	Very confident	Very confident	Very confident	Internet sites;Electronic references and databases	Agree	Agree	Agree	Agree	1 to 5 times per week	1 to 5 times per week	1 to 5 times per week	1 to 5 times per week	1 to 5 times per week	1 to 5 times per week	1 to 5 times per week	1 to 5 times per week	1 to 5 times per week	1 to 5 times per week	Lack of training;Lack of information to give to patients	Agree	Yes
Yes	37	Female	Non Arab	Bachelorâ€™s degree	8	Independent pharmacy	Standalone community pharmacy	20â€“30 Patients	Both	Yes	Yes	Yes, workflow/time/staff	17 to 31 hours per week	Yes	Very good	Self-training	Toothache;Teething;Mouthwash;Toothbrush;Bleeding gums	Very confident	Very confident	Very confident	Very confident	Very confident	Fairly confident	Fairly confident	Fairly confident	Very confident	Very confident	Very confident	Fairly confident	Fairly confident	Fairly confident	Internet sites;Electronic references and databases	Strongly agree	Agree	Strongly agree	Agree	1 to 5 times per week	1 to 5 times per week	1 to 5 times per week	1 to 5 times per week	1 to 5 times per week	< once per week	1 to 5 times per week	1 to 5 times per week	1 to 5 times per week	< once per week	Lack of training;Lack of information to give to patients;Difficulty deciding when to refer	Strongly agree	Yes
Yes	39	Female	Non Arab	Bachelorâ€™s degree	9	Chain/banner group pharmacy	Standalone community pharmacy	20â€“30 Patients	Both	Yes	Yes	Yes, workflow/time/staff	32 to 40 hours per week	Yes	Very good	Self-training	Toothache;Teething;Mouthwash;Toothbrush;Bleeding gums	Very confident	Very confident	Very confident	Fairly confident	Fairly confident	Fairly confident	Very confident	Very confident	Very confident	Fairly confident	Fairly confident	Fairly confident	Very confident	Very confident	Internet sites;Electronic references and databases	Strongly agree	Agree	Strongly agree	Agree	1 to 5 times per week	1 to 5 times per week	1 to 5 times per week	1 to 5 times per week	5 to 10 times per week	5 to 10 times per week	5 to 10 times per week	1 to 5 times per week	1 to 5 times per week	1 to 5 times per week	Lack of training;Lack of information to give to patients	Strongly agree	Yes
Yes	43	Female	Non Arab	Bachelorâ€™s degree	13	Independent pharmacy	Standalone community pharmacy	20â€“30 Patients	Both	Yes	Yes	Yes, workflow/not enough staff	17 to 31 hours per week	Yes	Very good	Self-training	Toothache;Teething;Toothbrush;Bleeding gums	Very confident	Very confident	Very confident	Very confident	Fairly confident	Fairly confident	Fairly confident	Very confident	Very confident	Very confident	Fairly confident	Fairly confident	Very confident	Very confident	Internet sites;Electronic references and databases	Strongly agree	Agree	Agree	Agree	1 to 5 times per week	1 to 5 times per week	1 to 5 times per week	1 to 5 times per week	1 to 5 times per week	5 to 10 times per week	5 to 10 times per week	5 to 10 times per week	5 to 10 times per week	1 to 5 times per week	Lack of training;Lack of information to give to patients	Agree	Yes
Yes	45	Female	Non Arab	Bachelorâ€™s degree	14	Independent pharmacy	Standalone community pharmacy	20â€“30 Patients	Both	Yes	Yes	Yes, workflow/time/staff	17 to 31 hours per week	Yes	Very good	Self-training	Toothache;Teething;Mouthwash;Bleeding gums	Very confident	Very confident	Very confident	Very confident	Fairly confident	Fairly confident	Fairly confident	Fairly confident	Very confident	Very confident	Very confident	Neutral	Neutral	Neutral	Internet sites;Electronic references and databases	Agree	Strongly agree	Strongly agree	Strongly agree	1 to 5 times per week	1 to 5 times per week	1 to 5 times per week	1 to 5 times per week	5 to 10 times per week	5 to 10 times per week	5 to 10 times per week	1 to 5 times per week	1 to 5 times per week	1 to 5 times per week	Lack of training;Lack of information to give to patients;Difficulty deciding when to refer	Strongly agree	Yes
Yes	43	Female	Non Arab	Bachelorâ€™s degree	16	Independent pharmacy	Standalone community pharmacy	â‰¥30 Patients	Pass by customers	Yes	No	Yes, workflow/not enough staff	17 to 31 hours per week	No	Good	Self-training	Teething;Mouthwash;Bleeding gums	Very confident	Very confident	Very confident	Very confident	Very confident	Very confident	Very confident	Very confident	Very confident	Very confident	Very confident	Fairly confident	Fairly confident	Very unconfident	Internet sites;Books	Agree	Strongly agree	Strongly agree	Strongly agree	5 to 10 times per week	5 to 10 times per week	5 to 10 times per week	5 to 10 times per week	5 to 10 times per week	5 to 10 times per week	1 to 5 times per week	5 to 10 times per week	< once per month	1 to 5 times per week	Lack of information to give to patients	Strongly agree	Yes
Yes	38	Female	Non Arab	Bachelorâ€™s degree	10	Independent pharmacy	Standalone community pharmacy	â‰¥30 Patients	Both	Yes	Yes	Yes, workflow/not enough staff	17 to 31 hours per week	No	Good	Self-training	Mouthwash;Toothbrush;Toothpaste;Bleeding gums	Very confident	Very confident	Very confident	Very confident	Very confident	Very confident	Very confident	Very confident	Very confident	Very confident	Fairly confident	Fairly unconfident	Fairly unconfident	Very unconfident	Internet sites;Electronic references and databases;Books	Agree	Agree	Agree	Agree	1 to 5 times per week	1 to 5 times per week	1 to 5 times per week	1 to 5 times per week	1 to 5 times per week	1 to 5 times per week	1 to 5 times per week	1 to 5 times per week	< once per month	1 to 5 times per week	Lack of training	Strongly agree	Yes
Yes	27	Male	Non Arab	Bachelorâ€™s degree	6	Chain/banner group pharmacy	Pharmacy next to Medical Centre	â‰¥30 Patients	Regular customers	Yes	Yes	Yes, workflow/not enough staff	17 to 31 hours per week	Yes	Fair	Self-training	Mouthwash;Toothbrush;Toothpaste;Tooth whitening	Fairly confident	Fairly confident	Fairly confident	Fairly confident	Fairly confident	Fairly confident	Neutral	Neutral	Neutral	Fairly confident	Neutral	Fairly unconfident	Fairly unconfident	Very unconfident	Internet sites;Books;Medical journals	Strongly agree	Strongly agree	Strongly agree	Agree	1 to 5 times per week	1 to 5 times per week	1 to 5 times per week	< once per week	< once per week	< once per month	< once per week	5 to 10 times per week	< once per month	1 to 5 times per week	Difficulty deciding when to refer	Strongly agree	Yes
Yes	31	Female	Arab	Bachelorâ€™s degree	7	Chain/banner group pharmacy	Standalone community pharmacy	â‰¥30 Patients	Both	Yes	No	Yes, workflow/not enough staff	17 to 31 hours per week	No	Good	Self-training	Toothache;Teething;Mouthwash;Toothbrush;Toothpaste	Fairly confident	Neutral	Neutral	Neutral	Neutral	Neutral	Fairly unconfident	Fairly unconfident	Fairly confident	Fairly confident	Neutral	Very unconfident	Fairly unconfident	Very unconfident	Internet sites;Electronic references and databases	Strongly agree	Strongly agree	Strongly agree	Strongly agree	1 to 5 times per week	1 to 5 times per week	1 to 5 times per week	1 to 5 times per week	1 to 5 times per week	1 to 5 times per week	1 to 5 times per week	1 to 5 times per week	1 to 5 times per week	1 to 5 times per week	Difficulty deciding when to refer	Agree	Yes
Yes	41	Female	Non Arab	Bachelorâ€™s degree	16	Chain/banner group pharmacy	Standalone community pharmacy	â‰¥30 Patients	Both	Yes	No	Yes, workflow/time/staff	17 to 31 hours per week	No	Very good	Self-training	Mouthwash;Toothbrush;Toothpaste;Bleeding gums	Fairly confident	Fairly confident	Fairly confident	Fairly confident	Fairly confident	Fairly confident	Fairly confident	Fairly confident	Fairly confident	Fairly confident	Fairly confident	Fairly confident	Neutral	Very unconfident	Internet sites;Electronic references and databases	Agree	Agree	Agree	Agree	1 to 5 times per week	1 to 5 times per week	1 to 5 times per week	1 to 5 times per week	5 to 10 times per week	5 to 10 times per week	< once per week	5 to 10 times per week	< once per month	< once per week	Limited interaction between dentists and pharmacists	Strongly agree	Yes
Yes	27	Male	Non Arab	Bachelorâ€™s degree	4	Independent pharmacy	Standalone community pharmacy	â‰¥30 Patients	Pass by customers	Yes	Yes	Yes, workflow/not enough staff	17 to 31 hours per week	Yes	Good	Self-training	Teething;Mouthwash;Toothpaste;Bleeding gums	Neutral	Neutral	Neutral	Neutral	Neutral	Neutral	Neutral	Neutral	Neutral	Neutral	Neutral	Fairly unconfident	Fairly unconfident	Very unconfident	Internet sites;Electronic references and databases	Agree	Agree	Agree	Agree	1 to 5 times per week	1 to 5 times per week	1 to 5 times per week	1 to 5 times per week	1 to 5 times per week	< once per month	< once per week	5 to 10 times per week	< once per month	< once per week	Lack of information to give to patients	Agree	Yes
Yes	32	Male	Arab	Bachelorâ€™s degree	5	Chain/banner group pharmacy	Shopping center/shopping strip pharmacy	â‰¥30 Patients	Regular customers	Yes	No	Yes, workflow/time/staff	32 to 40 hours per week	No	Very good	Self-training	Mouthwash;Toothbrush;Toothpaste;Bleeding gums	Fairly confident	Fairly confident	Fairly confident	Fairly confident	Fairly confident	Fairly confident	Fairly confident	Fairly confident	Fairly confident	Fairly confident	Fairly confident	Fairly unconfident	Fairly unconfident	Very unconfident	Internet sites;Electronic references and databases;Books	Agree	Agree	Strongly agree	Agree	1 to 5 times per week	5 to 10 times per week	5 to 10 times per week	1 to 5 times per week	1 to 5 times per week	1 to 5 times per week	1 to 5 times per week	1 to 5 times per week	< once per month	< once per month	Lack of information to give to patients	Strongly agree	Yes
Yes	25	Female	Arab	Bachelorâ€™s degree	1	Chain/banner group pharmacy	Standalone community pharmacy	â‰¥30 Patients	Regular customers	No	No	Yes, workflow/time/staff	17 to 31 hours per week	No	Fair	No training	Mouthwash;Toothbrush;Toothpaste	Neutral	Fairly unconfident	Fairly unconfident	Neutral	Fairly unconfident	Neutral	Neutral	Neutral	Fairly confident	Fairly confident	Fairly unconfident	Very unconfident	Very unconfident	Very unconfident	Internet sites	Strongly agree	Strongly agree	Strongly agree	Strongly agree	1 to 5 times per week	1 to 5 times per week	1 to 5 times per week	< once per week	< once per week	< once per month	< once per week	< once per week	< once per month	< once per week	Lack of training	Strongly agree	Yes
Yes	33	Male	Non Arab	Bachelorâ€™s degree	5	Independent pharmacy	Standalone community pharmacy	â‰¥30 Patients	Pass by customers	No	No	Yes, workflow/not enough staff	17 to 31 hours per week	No	Good	Self-training	Toothache;Teething;Bleeding gums	Neutral	Neutral	Neutral	Neutral	Neutral	Neutral	Neutral	Fairly confident	Fairly confident	Fairly confident	Fairly confident	Fairly unconfident	Fairly unconfident	Very unconfident	Internet sites;Electronic references and databases;Books	Agree	Agree	Agree	Agree	1 to 5 times per week	1 to 5 times per week	1 to 5 times per week	1 to 5 times per week	1 to 5 times per week	1 to 5 times per week	1 to 5 times per week	1 to 5 times per week	< once per month	< once per week	Lack of information to give to patients	Agree	Yes
Yes	32	Female	Non Arab	Bachelorâ€™s degree	5	Chain/banner group pharmacy	Standalone community pharmacy	â‰¥30 Patients	Regular customers	Yes	No	Yes, workflow/not enough staff	17 to 31 hours per week	No	Very good	Self-training	Toothache;Teething;Bleeding gums	Neutral	Neutral	Neutral	Neutral	Neutral	Neutral	Neutral	Neutral	Neutral	Neutral	Neutral	Neutral	Neutral	Very unconfident	Internet sites	Agree	Strongly agree	Strongly agree	Strongly agree	1 to 5 times per week	1 to 5 times per week	1 to 5 times per week	1 to 5 times per week	1 to 5 times per week	1 to 5 times per week	1 to 5 times per week	1 to 5 times per week	< once per month	1 to 5 times per week	Lack of information to give to patients	Strongly agree	Yes
Yes	38	Male	Non Arab	Bachelorâ€™s degree	12	Independent pharmacy	Standalone community pharmacy	â‰¥30 Patients	Pass by customers	Yes	Yes	Yes, workflow/not enough staff	17 to 31 hours per week	No	Good	Conferences & seminars	Mouthwash;Toothpaste	Very confident	Very confident	Very confident	Very confident	Very confident	Very confident	Very confident	Very confident	Very confident	Very confident	Very confident	Neutral	Neutral	Fairly unconfident	Internet sites	Strongly agree	Strongly agree	Strongly agree	Strongly agree	1 to 5 times per week	1 to 5 times per week	1 to 5 times per week	1 to 5 times per week	1 to 5 times per week	1 to 5 times per week	1 to 5 times per week	1 to 5 times per week	< once per month	< once per week	Lack of training	Strongly agree	Yes
Yes	27	Female	Non Arab	Bachelorâ€™s degree	1	Chain/banner group pharmacy	Standalone community pharmacy	â‰¥30 Patients	Regular customers	Yes	Yes	Yes, workflow/not enough staff	32 to 40 hours per week	No	Good	No training	Toothache	Neutral	Neutral	Fairly unconfident	Fairly unconfident	Fairly unconfident	Fairly unconfident	Neutral	Neutral	Neutral	Fairly confident	Fairly unconfident	Very unconfident	Very unconfident	Very unconfident	Internet sites	Neutral	Agree	Neutral	Neutral	1 to 5 times per week	1 to 5 times per week	1 to 5 times per week	1 to 5 times per week	1 to 5 times per week	1 to 5 times per week	1 to 5 times per week	1 to 5 times per week	< once per month	< once per month	Lack of information to give to patients	Strongly agree	Yes
Yes	45	Female	Arab	Bachelorâ€™s degree	22	Chain/banner group pharmacy	Standalone community pharmacy	â‰¥30 Patients	Both	Yes	Yes	Yes, workflow/time/staff	17 to 31 hours per week	No	Very good	Self-training	Toothache;Teething;Bleeding gums	Very confident	Very confident	Very confident	Very confident	Very confident	Very confident	Very confident	Very confident	Very confident	Very confident	Very confident	Fairly confident	Very confident	Neutral	Books	Strongly agree	Strongly agree	Strongly agree	Strongly agree	1 to 5 times per week	1 to 5 times per week	1 to 5 times per week	1 to 5 times per week	1 to 5 times per week	< once per month	< once per week	5 to 10 times per week	< once per month	< once per week	Difficulty deciding when to refer	Strongly agree	Yes
Yes	37	Female	Arab	Bachelorâ€™s degree	10	Independent pharmacy	Standalone community pharmacy	â‰¥30 Patients	Pass by customers	Yes	Yes	Yes, workflow/time/staff	32 to 40 hours per week	No	Very good	Self-training	Toothache;Teething;Toothpaste;Bleeding gums;Tooth whitening	Fairly confident	Fairly confident	Fairly confident	Fairly confident	Fairly confident	Fairly confident	Fairly confident	Fairly confident	Fairly confident	Fairly confident	Fairly confident	Fairly confident	Neutral	Very unconfident	Internet sites	Strongly agree	Strongly agree	Strongly agree	Strongly agree	5 to 10 times per week	5 to 10 times per week	1 to 5 times per week	1 to 5 times per week	1 to 5 times per week	< once per week	1 to 5 times per week	5 to 10 times per week	< once per month	1 to 5 times per week	Lack of information to give to patients	Agree	Yes
Yes	29	Female	Arab	Bachelorâ€™s degree	6	Chain/banner group pharmacy	Standalone community pharmacy	â‰¥30 Patients	Regular customers	Yes	Yes	Yes, workflow/not enough staff	32 to 40 hours per week	No	Good	Self-training	Teething	Fairly confident	Fairly confident	Fairly confident	Fairly confident	Fairly confident	Fairly confident	Fairly confident	Fairly confident	Very confident	Very confident	Very confident	Fairly unconfident	Fairly unconfident	Very unconfident	Internet sites	Neutral	Neutral	Neutral	Neutral	< once per week	< once per week	< once per week	1 to 5 times per week	1 to 5 times per week	< once per week	5 to 10 times per week	More than 10 times per week	< once per month	< once per week	Difficulty deciding when to refer	Neutral	Yes
Yes	34	Male	Non Arab	Bachelorâ€™s degree	6	Chain/banner group pharmacy	Standalone community pharmacy	<20 Patients	Regular customers	Yes	Yes	Yes, workflow/time/staff	More than 40 hours per week	No	Very good	Self-training	Toothache;Mouthwash;Toothbrush	Very confident	Very confident	Very unconfident	Very unconfident	Fairly unconfident	Very confident	Very confident	Very confident	Very confident	Very confident	Fairly confident	Very confident	Very confident	Very unconfident	Internet sites	Agree	Agree	Agree	Agree	1 to 5 times per week	5 to 10 times per week	< once per week	< once per week	1 to 5 times per week	< once per week	< once per week	< once per week	< once per month	< once per week	Limited interaction between dentists and pharmacists	Neutral	Yes
Yes	29	Female	Non Arab	Bachelorâ€™s degree	5	Chain/banner group pharmacy	Standalone community pharmacy	<20 Patients	Both	Yes	No	Yes, workflow/time/staff	More than 40 hours per week	Yes	Good	No training	Toothache	Fairly confident	Fairly confident	Very unconfident	Very unconfident	Very unconfident	Fairly confident	Fairly confident	Fairly confident	Fairly confident	Fairly confident	Fairly unconfident	Neutral	Fairly confident	Very unconfident	Books	Neutral	Neutral	Neutral	Neutral	More than 10 times per week	More than 10 times per week	5 to 10 times per week	< once per week	1 to 5 times per week	< once per week	< once per week	< once per week	< once per month	< once per week	Lack of information to give to patients	Agree	Yes
Yes	40	Male	Non Arab	Bachelorâ€™s degree	15	Chain/banner group pharmacy	Standalone community pharmacy	<20 Patients	Both	Yes	Yes	Yes, workflow/time/staff	More than 40 hours per week	No	Very good	Self-training	Toothache	Very confident	Very confident	Very unconfident	Very unconfident	Very unconfident	Very confident	Very confident	Very confident	Very confident	Fairly confident	Fairly confident	Fairly confident	Very confident	Very unconfident	Internet sites	Agree	Agree	Neutral	Agree	5 to 10 times per week	5 to 10 times per week	< once per week	< once per week	1 to 5 times per week	< once per week	< once per week	< once per week	< once per month	< once per week	Limited interaction between dentists and pharmacists	Agree	Yes
Yes	37	Male	Non Arab	Bachelorâ€™s degree	12	Chain/banner group pharmacy	Standalone community pharmacy	<20 Patients	Both	Yes	No	Yes, workflow/time/staff	More than 40 hours per week	No	Very good	No training	Teething;Mouthwash	Fairly confident	Fairly confident	Fairly confident	Fairly confident	Fairly confident	Fairly confident	Fairly confident	Fairly confident	Fairly confident	Fairly confident	Fairly confident	Fairly confident	Fairly confident	Very unconfident	Internet sites	Strongly agree	Strongly agree	Strongly agree	Strongly agree	1 to 5 times per week	1 to 5 times per week	1 to 5 times per week	1 to 5 times per week	1 to 5 times per week	1 to 5 times per week	1 to 5 times per week	1 to 5 times per week	< once per month	< once per week	Lack of information to give to patients;Limited interaction between dentists and pharmacists	Agree	Yes
Yes	45	Male	Non Arab	Bachelorâ€™s degree	20	Chain/banner group pharmacy	Standalone community pharmacy	<20 Patients	Both	Yes	Yes	Yes, workflow/time/staff	More than 40 hours per week	No	Fair	Self-training	Toothpaste	Very confident	Very confident	Neutral	Neutral	Fairly confident	Very confident	Very confident	Very confident	Very confident	Fairly confident	Fairly confident	Fairly confident	Very confident	Very unconfident	Internet sites;Books;GDP (General Dental Practitioners)	Agree	Agree	Agree	Agree	5 to 10 times per week	5 to 10 times per week	< once per week	< once per week	< once per week	< once per week	< once per week	< once per week	< once per month	< once per week	Lack of training	Disagree	Yes
Yes	25	Male	Arab	Bachelorâ€™s degree	2	Chain/banner group pharmacy	Standalone community pharmacy	<20 Patients	Pass by customers	Yes	Yes	Yes, workflow/time/staff	More than 40 hours per week	Yes	Very good	Self-training	Toothache;Teething	Very confident	Very confident	Fairly confident	Fairly confident	Fairly confident	Very confident	Very confident	Very confident	Very confident	Very confident	Very confident	Very confident	Very confident	Very unconfident	Internet sites	Neutral	Neutral	Agree	Neutral	1 to 5 times per week	1 to 5 times per week	1 to 5 times per week	1 to 5 times per week	1 to 5 times per week	1 to 5 times per week	1 to 5 times per week	1 to 5 times per week	< once per month	< once per week	Lack of training;Lack of information to give to patients;Limited interaction between dentists and pharmacists	Strongly disagree	No
Yes	30	Male	Arab	Bachelorâ€™s degree	6	Chain/banner group pharmacy	Standalone community pharmacy	<20 Patients	Both	Yes	Yes	Yes, workflow/time/staff	More than 40 hours per week	No	Very good	Self-training	Toothache	Very confident	Very confident	Very unconfident	Very unconfident	Very unconfident	Fairly confident	Fairly confident	Fairly confident	Very confident	Very confident	Very confident	Fairly confident	Very confident	Very unconfident	Books	Agree	Agree	Agree	Agree	5 to 10 times per week	5 to 10 times per week	< once per week	< once per week	1 to 5 times per week	< once per week	< once per week	< once per week	< once per month	< once per week	Lack of training	Agree	Yes
Yes	32	Male	Non Arab	Bachelorâ€™s degree	7	Chain/banner group pharmacy	Standalone community pharmacy	<20 Patients	Regular customers	Yes	Yes	Yes, workflow/time/staff	More than 40 hours per week	No	Excellent	Self-training	Toothache	Very confident	Very confident	Neutral	Neutral	Neutral	Very confident	Very confident	Very confident	Very confident	Very confident	Very confident	Fairly confident	Very confident	Very unconfident	Internet sites	Agree	Neutral	Neutral	Agree	1 to 5 times per week	1 to 5 times per week	< once per week	< once per week	1 to 5 times per week	< once per week	< once per week	< once per week	< once per month	< once per week	Lack of training	Strongly agree	Yes
Yes	23	Female	Arab	Bachelorâ€™s degree	1	Chain/banner group pharmacy	Standalone community pharmacy	<20 Patients	Both	Yes	Yes	Yes, workflow/time/staff	More than 40 hours per week	No	Very good	Self-training	Toothache	Very confident	Very confident	Very unconfident	Very unconfident	Very unconfident	Very confident	Very confident	Very confident	Very confident	Fairly confident	Fairly confident	Fairly confident	Very confident	Very unconfident	Internet sites	Agree	Neutral	Neutral	Agree	5 to 10 times per week	5 to 10 times per week	1 to 5 times per week	< once per week	1 to 5 times per week	< once per week	< once per week	1 to 5 times per week	< once per month	< once per week	Lack of information to give to patients	Strongly agree	Yes
Yes	35	Male	Non Arab	Bachelorâ€™s degree	7	Chain/banner group pharmacy	Standalone community pharmacy	20â€“30 Patients	Regular customers	Yes	Yes	Yes, workflow/time/staff	32 to 40 hours per week	No	Very good	Self-training	Toothache	Fairly confident	Fairly confident	Fairly unconfident	Fairly unconfident	Neutral	Fairly confident	Fairly confident	Fairly confident	Fairly confident	Fairly confident	Fairly confident	Neutral	Fairly confident	Very unconfident	Internet sites;Books	Agree	Strongly agree	Agree	Agree	More than 10 times per week	More than 10 times per week	1 to 5 times per week	1 to 5 times per week	5 to 10 times per week	< once per week	5 to 10 times per week	5 to 10 times per week	< once per month	< once per week	Limited interaction between dentists and pharmacists	Strongly agree	Yes
Yes	30	Male	Non Arab	Bachelorâ€™s degree	7	Chain/banner group pharmacy	Standalone community pharmacy	20â€“30 Patients	Both	No	Yes	Yes, workflow/time/staff	More than 40 hours per week	No	Good	No training	Toothache;Teething	Very confident	Very confident	Neutral	Neutral	Fairly confident	Very confident	Very confident	Very confident	Very confident	Very confident	Very confident	Fairly confident	Very confident	Very unconfident	GDP (General Dental Practitioners)	Neutral	Neutral	Neutral	Neutral	5 to 10 times per week	5 to 10 times per week	5 to 10 times per week	1 to 5 times per week	5 to 10 times per week	1 to 5 times per week	5 to 10 times per week	5 to 10 times per week	< once per month	< once per week	Limited interaction between dentists and pharmacists	Neutral	Yes
Yes	28	Female	Arab	Bachelorâ€™s degree	1	Chain/banner group pharmacy	Standalone community pharmacy	20â€“30 Patients	Both	Yes	Yes	Yes, workflow/time/staff	More than 40 hours per week	No	Very good	Self-training	Toothache;Toothpaste	Very confident	Very confident	Neutral	Neutral	Neutral	Very confident	Very confident	Very confident	Very confident	Very confident	Very confident	Neutral	Very confident	Very unconfident	Books	Agree	Neutral	Neutral	Agree	5 to 10 times per week	5 to 10 times per week	5 to 10 times per week	1 to 5 times per week	5 to 10 times per week	5 to 10 times per week	5 to 10 times per week	5 to 10 times per week	< once per month	< once per week	Lack of training	Agree	Yes
Yes	25	Female	Arab	Bachelorâ€™s degree	1	Independent pharmacy	Standalone community pharmacy	<20 Patients	Regular customers	Yes	Yes	Yes, workflow/time/staff	More than 40 hours per week	Yes	Very good	No training	Toothache	Neutral	Neutral	Neutral	Neutral	Neutral	Neutral	Neutral	Neutral	Neutral	Neutral	Neutral	Neutral	Neutral	Neutral	Internet sites	Strongly agree	Strongly agree	Strongly agree	Strongly agree	1 to 5 times per week	1 to 5 times per week	1 to 5 times per week	1 to 5 times per week	1 to 5 times per week	1 to 5 times per week	1 to 5 times per week	1 to 5 times per week	< once per month	< once per month	Lack of training;Lack of information to give to patients;Limited interaction between dentists and pharmacists	Strongly disagree	Yes
Yes	35	Male	Non Arab	Bachelorâ€™s degree	6	Independent pharmacy	Standalone community pharmacy	20â€“30 Patients	Both	Yes	Yes	Yes, workflow/time/staff	32 to 40 hours per week	Yes	Excellent	Self-training	Toothache;Teething	Very confident	Very confident	Neutral	Neutral	Fairly confident	Very confident	Very confident	Very confident	Very confident	Very confident	Very confident	Very confident	Very confident	Neutral	Internet sites;Books	Agree	Strongly agree	Agree	Strongly agree	1 to 5 times per week	1 to 5 times per week	< once per week	< once per week	5 to 10 times per week	< once per week	< once per week	< once per month	< once per month	< once per month	Lack of training	Neutral	Yes
Yes	47	Male	Non Arab	Bachelorâ€™s degree	20	Independent pharmacy	Pharmacy next to Medical Centre	â‰¥30 Patients	Pass by customers	Yes	Yes	Yes, workflow/not enough staff	More than 40 hours per week	Yes	Excellent	No training	Toothache	Very confident	Very confident	Very confident	Very confident	Very confident	Very confident	Very confident	Very confident	Very confident	Very confident	Very confident	Very confident	Very confident	Very unconfident	Internet sites;Books;GDP (General Dental Practitioners)	Strongly agree	Strongly agree	Strongly agree	Strongly agree	1 to 5 times per week	1 to 5 times per week	1 to 5 times per week	< once per week	1 to 5 times per week	< once per week	< once per week	< once per week	< once per month	< once per month	Limited interaction between dentists and pharmacists	Strongly agree	No
Yes	23	Female	Arab	Bachelorâ€™s degree	1	Chain/banner group pharmacy	Standalone community pharmacy	<20 Patients	Both	Yes	No	Yes, workflow/time/staff	32 to 40 hours per week	No	Very good	Self-training	Toothache	Very confident	Fairly confident	Very unconfident	Very unconfident	Very unconfident	Fairly confident	Fairly confident	Neutral	Very confident	Very confident	Neutral	Neutral	Very confident	Fairly unconfident	Books	Strongly agree	Strongly agree	Agree	Agree	1 to 5 times per week	1 to 5 times per week	1 to 5 times per week	< once per week	1 to 5 times per week	< once per week	< once per week	< once per week	< once per month	< once per week	Lack of training	Strongly agree	Yes
Yes	29	Male	Non Arab	Bachelorâ€™s degree	3	Independent pharmacy	Standalone community pharmacy	20â€“30 Patients	Both	Yes	Yes	Yes, workflow/time/staff	More than 40 hours per week	No	Good	Self-training	Toothache	Fairly confident	Fairly confident	Fairly confident	Fairly confident	Fairly confident	Fairly confident	Fairly confident	Fairly confident	Fairly confident	Fairly confident	Fairly confident	Fairly confident	Fairly confident	Very unconfident	Internet sites;Books	Strongly agree	Strongly agree	Strongly agree	Strongly agree	1 to 5 times per week	1 to 5 times per week	1 to 5 times per week	1 to 5 times per week	1 to 5 times per week	1 to 5 times per week	1 to 5 times per week	1 to 5 times per week	< once per month	< once per month	Limited interaction between dentists and pharmacists	Strongly agree	Yes
Yes	24	Male	Arab	Bachelorâ€™s degree	1	Chain/banner group pharmacy	Standalone community pharmacy	20â€“30 Patients	Regular customers	Yes	No	Yes, workflow/time/staff	More than 40 hours per week	No	Good	Self-training	Teething	Very confident	Very confident	Neutral	Neutral	Neutral	Very confident	Fairly confident	Fairly confident	Very confident	Very confident	Very confident	Very confident	Very confident	Very unconfident	Internet sites	Neutral	Neutral	Neutral	Neutral	1 to 5 times per week	5 to 10 times per week	< once per week	< once per week	1 to 5 times per week	< once per week	< once per week	< once per week	< once per month	< once per week	Lack of training	Agree	Yes
Yes	30	Male	Arab	Bachelorâ€™s degree	5	Chain/banner group pharmacy	Standalone community pharmacy	20â€“30 Patients	Both	Yes	Yes	Yes, workflow/not enough staff	More than 40 hours per week	No	Very good	No training	Teething;Toothpaste	Fairly confident	Fairly confident	Fairly confident	Fairly confident	Fairly confident	Fairly confident	Fairly confident	Fairly confident	Fairly confident	Fairly confident	Fairly confident	Neutral	Fairly confident	Very unconfident	Books	Agree	Neutral	Agree	Agree	More than 10 times per week	More than 10 times per week	1 to 5 times per week	1 to 5 times per week	5 to 10 times per week	1 to 5 times per week	1 to 5 times per week	1 to 5 times per week	< once per month	1 to 5 times per week	Limited interaction between dentists and pharmacists	Agree	Yes
Yes	37	Male	Arab	Bachelorâ€™s degree	5	Chain/banner group pharmacy	Shopping center/shopping strip pharmacy	20â€“30 Patients	Pass by customers	No	No	Yes, workflow/not enough staff	More than 40 hours per week	Yes	Very good	No training	Toothache	Very confident	Very confident	Very confident	Very confident	Very confident	Very confident	Very confident	Very confident	Very confident	Very confident	Very confident	Fairly unconfident	Very confident	Very unconfident	Books	Strongly agree	Strongly agree	Strongly agree	Strongly agree	More than 10 times per week	More than 10 times per week	5 to 10 times per week	< once per week	5 to 10 times per week	< once per week	5 to 10 times per week	5 to 10 times per week	< once per month	1 to 5 times per week	Lack of training;Limited interaction between dentists and pharmacists	Strongly agree	Yes
Yes	27	Male	Non Arab	Bachelorâ€™s degree	5	Chain/banner group pharmacy	Pharmacy next to Medical Centre	20â€“30 Patients	Both	Yes	Yes	Yes, workflow/not enough staff	More than 40 hours per week	Yes	Excellent	Self-training	Teething	Fairly confident	Fairly confident	Fairly confident	Fairly confident	Fairly confident	Fairly confident	Fairly confident	Fairly confident	Fairly confident	Fairly confident	Fairly confident	Fairly confident	Fairly confident	Fairly unconfident	Books	Strongly agree	Agree	Strongly agree	Strongly agree	More than 10 times per week	More than 10 times per week	More than 10 times per week	1 to 5 times per week	5 to 10 times per week	1 to 5 times per week	1 to 5 times per week	1 to 5 times per week	< once per month	< once per week	Lack of training	Strongly agree	No
Yes	26	Male	Arab	Bachelorâ€™s degree	3	Independent pharmacy	Pharmacy next to Medical Centre	â‰¥30 Patients	Both	Yes	Yes	Yes, workflow/time/staff	More than 40 hours per week	No	Very good	Self-training	Toothache;Teething	Very confident	Fairly confident	Very unconfident	Very unconfident	Very unconfident	Very confident	Very confident	Fairly confident	Fairly confident	Fairly confident	Neutral	Neutral	Very confident	Very unconfident	Internet sites	Strongly agree	Strongly agree	Strongly agree	Strongly agree	5 to 10 times per week	5 to 10 times per week	< once per week	< once per week	5 to 10 times per week	< once per month	< once per month	< once per month	< once per month	< once per month	Difficulty deciding when to refer	Agree	Yes
Yes	33	Male	Non Arab	Bachelorâ€™s degree	7	Independent pharmacy	Pharmacy next to Medical Centre	20â€“30 Patients	Regular customers	Yes	Yes	Yes, workflow/time/staff	More than 40 hours per week	No	Very good	Self-training	Toothache;Teething	Very confident	Very confident	Very unconfident	Very unconfident	Very unconfident	Very confident	Very confident	Fairly unconfident	Very confident	Fairly confident	Fairly confident	Fairly unconfident	Very confident	Very unconfident	Books	Agree	Agree	Agree	Agree	5 to 10 times per week	5 to 10 times per week	< once per week	< once per week	5 to 10 times per week	< once per week	< once per week	1 to 5 times per week	< once per month	1 to 5 times per week	Limited interaction between dentists and pharmacists	Disagree	Yes
Yes	27	Male	Non Arab	Bachelorâ€™s degree	5	Chain/banner group pharmacy	Shopping center/shopping strip pharmacy	20â€“30 Patients	Both	Yes	No	Yes, workflow/time/staff	More than 40 hours per week	No	Very good	Self-training	Toothache	Very confident	Fairly confident	Fairly confident	Very unconfident	Very unconfident	Very confident	Very confident	Very confident	Very confident	Very confident	Very confident	Fairly unconfident	Very confident	Very unconfident	Books	Strongly agree	Strongly agree	Strongly agree	Strongly agree	More than 10 times per week	More than 10 times per week	5 to 10 times per week	< once per week	< once per week	< once per month	< once per month	< once per month	< once per month	< once per week	Lack of information to give to patients	Neutral	Yes
Yes	34	Male	Arab	Bachelorâ€™s degree	7	Chain/banner group pharmacy	Shopping center/shopping strip pharmacy	â‰¥30 Patients	Pass by customers	Yes	Yes	Yes, workflow/time/staff	More than 40 hours per week	No	Good	Self-training	Toothache	Very confident	Very confident	Very unconfident	Very unconfident	Very unconfident	Very confident	Very confident	Very confident	Very confident	Very confident	Very confident	Fairly unconfident	Very confident	Very unconfident	Internet sites;Books	Neutral	Agree	Agree	Agree	More than 10 times per week	More than 10 times per week	1 to 5 times per week	< once per week	5 to 10 times per week	< once per week	< once per week	1 to 5 times per week	< once per month	< once per week	Lack of information to give to patients	Strongly agree	Yes
Yes	37	Male	Non Arab	Bachelorâ€™s degree	12	Chain/banner group pharmacy	Shopping center/shopping strip pharmacy	â‰¥30 Patients	Pass by customers	Yes	Yes	Yes, workflow/time/staff	More than 40 hours per week	No	Very good	No training	Toothache;Mouthwash	Very confident	Very confident	Fairly unconfident	Fairly unconfident	Neutral	Fairly confident	Fairly confident	Fairly confident	Very confident	Very confident	Fairly confident	Neutral	Very confident	Very unconfident	Internet sites	Strongly agree	Strongly agree	Strongly agree	Strongly agree	More than 10 times per week	More than 10 times per week	More than 10 times per week	1 to 5 times per week	More than 10 times per week	1 to 5 times per week	1 to 5 times per week	1 to 5 times per week	< once per month	5 to 10 times per week	Lack of training	Strongly agree	Yes
Yes	27	Female	Arab	Bachelorâ€™s degree	3	Chain/banner group pharmacy	Shopping center/shopping strip pharmacy	20â€“30 Patients	Pass by customers	Yes	Yes	Yes, workflow/time/staff	More than 40 hours per week	No	Fair	No training	Toothache	Very confident	Very confident	Neutral	Neutral	Neutral	Very confident	Very confident	Very confident	Very confident	Very confident	Very confident	Very confident	Very confident	Very unconfident	Internet sites	Neutral	Neutral	Neutral	Neutral	More than 10 times per week	More than 10 times per week	1 to 5 times per week	< once per week	5 to 10 times per week	< once per week	< once per month	< once per week	< once per month	< once per week	Limited interaction between dentists and pharmacists	Strongly agree	Yes
Yes	33	Male	Non Arab	Bachelorâ€™s degree	8	Independent pharmacy	Shopping center/shopping strip pharmacy	20â€“30 Patients	Pass by customers	Yes	Yes	Yes, workflow/time/staff	More than 40 hours per week	No	Very good	Self-training	Mouthwash;Toothbrush;Toothpaste	Very confident	Very confident	Fairly unconfident	Fairly unconfident	Fairly unconfident	Fairly confident	Fairly confident	Neutral	Very confident	Very confident	Very confident	Fairly confident	Very confident	Very unconfident	Books	Agree	Agree	Agree	Agree	More than 10 times per week	More than 10 times per week	5 to 10 times per week	< once per week	5 to 10 times per week	< once per week	< once per week	5 to 10 times per week	< once per month	< once per week	Lack of training	Agree	Yes
Yes	30	Male	Non Arab	Bachelorâ€™s degree	7	Chain/banner group pharmacy	Shopping center/shopping strip pharmacy	â‰¥30 Patients	Pass by customers	Yes	Yes	Yes, workflow/time/staff	More than 40 hours per week	No	Very good	Self-training	Mouthwash;Toothbrush;Toothpaste	Very confident	Very confident	Fairly unconfident	Fairly unconfident	Neutral	Very confident	Very confident	Neutral	Very confident	Very confident	Fairly confident	Neutral	Very confident	Very unconfident	Internet sites;GDP (General Dental Practitioners)	Agree	Agree	Agree	Agree	More than 10 times per week	More than 10 times per week	1 to 5 times per week	1 to 5 times per week	1 to 5 times per week	< once per week	< once per week	1 to 5 times per week	< once per month	< once per week	Limited interaction between dentists and pharmacists	Disagree	Yes
Yes	24	Male	Arab	Bachelorâ€™s degree	1	Chain/banner group pharmacy	Shopping center/shopping strip pharmacy	â‰¥30 Patients	Pass by customers	Yes	No	Yes, workflow/time/staff	More than 40 hours per week	No	Good	No training	Mouthwash;Toothbrush	Neutral	Neutral	Neutral	Neutral	Neutral	Neutral	Neutral	Neutral	Neutral	Neutral	Neutral	Neutral	Fairly confident	Very unconfident	GDP (General Dental Practitioners)	Neutral	Neutral	Neutral	Neutral	More than 10 times per week	More than 10 times per week	1 to 5 times per week	1 to 5 times per week	5 to 10 times per week	< once per week	< once per week	< once per week	< once per month	< once per month	Lack of training;Lack of information to give to patients;Limited interaction between dentists and pharmacists	Strongly disagree	No
Yes	35	Male	Arab	Bachelorâ€™s degree	12	Chain/banner group pharmacy	Shopping center/shopping strip pharmacy	â‰¥30 Patients	Pass by customers	Yes	Yes	Yes, workflow/time/staff	More than 40 hours per week	No	Excellent	Self-training	Mouthwash;Toothbrush	Very confident	Very confident	Neutral	Neutral	Very confident	Very confident	Very confident	Very confident	Very confident	Very confident	Very confident	Very confident	Very confident	Very unconfident	Internet sites	Strongly agree	Strongly agree	Strongly agree	Strongly agree	More than 10 times per week	More than 10 times per week	More than 10 times per week	1 to 5 times per week	1 to 5 times per week	1 to 5 times per week	1 to 5 times per week	1 to 5 times per week	< once per month	< once per week	Lack of information to give to patients	Strongly agree	No
Yes	23	Female	Arab	Bachelorâ€™s degree	1	Chain/banner group pharmacy	Shopping center/shopping strip pharmacy	â‰¥30 Patients	Pass by customers	No	Yes	Yes, workflow/time/staff	More than 40 hours per week	No	Good	Self-training	Toothbrush	Fairly confident	Fairly confident	Fairly unconfident	Fairly unconfident	Fairly unconfident	Very confident	Very confident	Fairly confident	Very confident	Very confident	Very confident	Fairly confident	Very confident	Very unconfident	Internet sites	Strongly agree	Strongly agree	Strongly agree	Strongly agree	More than 10 times per week	More than 10 times per week	1 to 5 times per week	1 to 5 times per week	5 to 10 times per week	< once per week	1 to 5 times per week	1 to 5 times per week	< once per month	< once per week	Lack of training	Strongly agree	Yes
Yes	36	Male	Non Arab	Bachelorâ€™s degree	6	Chain/banner group pharmacy	Shopping center/shopping strip pharmacy	â‰¥30 Patients	Both	Yes	No	Yes, workflow/time/staff	More than 40 hours per week	No	Very good	Self-training	Toothache;Teething;Mouthwash;Toothbrush;Toothpaste	Very confident	Very confident	Very confident	Very confident	Very confident	Very confident	Very confident	Very confident	Very confident	Very confident	Very confident	Very confident	Very confident	Very unconfident	Books	Agree	Agree	Agree	Neutral	More than 10 times per week	More than 10 times per week	< once per week	< once per week	1 to 5 times per week	< once per week	< once per week	< once per week	< once per month	< once per month	Limited interaction between dentists and pharmacists	Strongly agree	Yes
Yes	25	Male	Non Arab	Bachelorâ€™s degree	2	Chain/banner group pharmacy	Shopping center/shopping strip pharmacy	â‰¥30 Patients	Both	Yes	Yes	Yes, workflow/time/staff	More than 40 hours per week	No	Very good	No training	Mouthwash;Toothbrush	Very confident	Very confident	Neutral	Neutral	Neutral	Very confident	Very confident	Very confident	Very confident	Very confident	Very confident	Very confident	Very confident	Very unconfident	Books	Strongly agree	Strongly agree	Strongly agree	Strongly agree	More than 10 times per week	More than 10 times per week	More than 10 times per week	5 to 10 times per week	5 to 10 times per week	5 to 10 times per week	5 to 10 times per week	5 to 10 times per week	< once per month	1 to 5 times per week	Lack of information to give to patients;Limited interaction between dentists and pharmacists	Strongly agree	No
Yes	34	Female	Arab	Bachelorâ€™s degree	4	Chain/banner group pharmacy	Shopping center/shopping strip pharmacy	â‰¥30 Patients	Pass by customers	Yes	Yes	Yes, workflow/time/staff	More than 40 hours per week	No	Fair	Self-training	Mouthwash;Toothbrush;Toothpaste;Tooth whitening	Very confident	Fairly confident	Fairly unconfident	Fairly unconfident	Neutral	Very confident	Fairly confident	Fairly confident	Very confident	Very confident	Very confident	Fairly confident	Very confident	Very unconfident	Internet sites;Books	Agree	Agree	Agree	Agree	More than 10 times per week	More than 10 times per week	5 to 10 times per week	1 to 5 times per week	5 to 10 times per week	< once per week	1 to 5 times per week	1 to 5 times per week	< once per month	< once per month	Limited interaction between dentists and pharmacists	Neutral	Yes
Yes	26	Male	Arab	Bachelorâ€™s degree	2	Chain/banner group pharmacy	Shopping center/shopping strip pharmacy	â‰¥30 Patients	Both	Yes	Yes	Yes, workflow/time/staff	More than 40 hours per week	No	Excellent	Self-training	Mouthwash;Toothbrush;Toothpaste	Very confident	Very confident	Neutral	Neutral	Neutral	Very confident	Very confident	Very confident	Very confident	Very confident	Very confident	Very confident	Very confident	Very unconfident	Internet sites	Strongly agree	Strongly agree	Strongly agree	Strongly agree	More than 10 times per week	More than 10 times per week	More than 10 times per week	5 to 10 times per week	More than 10 times per week	5 to 10 times per week	5 to 10 times per week	5 to 10 times per week	< once per month	1 to 5 times per week	Limited interaction between dentists and pharmacists	Disagree	Yes
Yes	28	Female	Arab	Bachelorâ€™s degree	5	Chain/banner group pharmacy	Shopping center/shopping strip pharmacy	â‰¥30 Patients	Both	Yes	Yes	Yes, workflow/time/staff	More than 40 hours per week	No	Good	No training	Toothache;Mouthwash;Toothpaste	Very confident	Very confident	Fairly confident	Fairly confident	Fairly confident	Very confident	Very confident	Very confident	Very confident	Very confident	Very confident	Very confident	Very confident	Neutral	Internet sites;GDP (General Dental Practitioners)	Neutral	Agree	Agree	Agree	More than 10 times per week	More than 10 times per week	1 to 5 times per week	1 to 5 times per week	5 to 10 times per week	1 to 5 times per week	< once per week	< once per week	< once per month	< once per month	Lack of training;Lack of information to give to patients;Limited interaction between dentists and pharmacists	Neutral	Yes
Yes	34	Male	Non Arab	Bachelorâ€™s degree	26	Chain/banner group pharmacy	Standalone community pharmacy	â‰¥30 Patients	Pass by customers	Yes	No	Yes, workflow/time/staff	More than 40 hours per week	No	Good	Self-training	Toothpaste	Fairly confident	Fairly confident	Fairly unconfident	Fairly unconfident	Fairly unconfident	Fairly confident	Fairly confident	Fairly confident	Fairly confident	Fairly confident	Neutral	Neutral	Fairly confident	Fairly unconfident	Internet sites;Books;GDP (General Dental Practitioners)	Agree	Agree	Agree	Agree	More than 10 times per week	More than 10 times per week	5 to 10 times per week	5 to 10 times per week	5 to 10 times per week	5 to 10 times per week	5 to 10 times per week	5 to 10 times per week	< once per month	1 to 5 times per week	Limited interaction between dentists and pharmacists	Strongly agree	Yes
Yes	45	Female	Non Arab	Bachelorâ€™s degree	23	Chain/banner group pharmacy	Shopping center/shopping strip pharmacy	â‰¥30 Patients	Pass by customers	Yes	Yes	Yes, workflow/time/staff	More than 40 hours per week	No	Good	Self-training	Mouthwash;Toothbrush	Very confident	Fairly confident	Fairly unconfident	Fairly unconfident	Neutral	Very confident	Very confident	Fairly confident	Very confident	Very confident	Fairly confident	Fairly confident	Very confident	Very unconfident	Books	Agree	Agree	Agree	Agree	More than 10 times per week	More than 10 times per week	1 to 5 times per week	1 to 5 times per week	5 to 10 times per week	1 to 5 times per week	1 to 5 times per week	1 to 5 times per week	< once per month	< once per week	Limited interaction between dentists and pharmacists	Agree	Yes
Yes	34	Female	Arab	Bachelorâ€™s degree	7	Independent pharmacy	Shopping center/shopping strip pharmacy	â‰¥30 Patients	Pass by customers	Yes	Yes	Yes, workflow/time/staff	More than 40 hours per week	No	Very good	No training	Mouthwash;Toothbrush;Tooth whitening	Very confident	Very confident	Very unconfident	Very unconfident	Very unconfident	Fairly confident	Neutral	Fairly confident	Fairly confident	Very confident	Very confident	Neutral	Very confident	Very unconfident	Internet sites	Agree	Agree	Agree	Agree	More than 10 times per week	More than 10 times per week	< once per week	< once per week	< once per week	< once per week	< once per week	< once per week	< once per month	< once per month	Limited interaction between dentists and pharmacists	Strongly agree	Yes
Yes	29	Male	Non Arab	Bachelorâ€™s degree	4	Chain/banner group pharmacy	Shopping center/shopping strip pharmacy	20â€“30 Patients	Pass by customers	Yes	Yes	Yes, workflow/time/staff	More than 40 hours per week	No	Very good	No training	Mouthwash;Toothbrush;Toothpaste;Tooth whitening	Very confident	Very confident	Neutral	Neutral	Neutral	Fairly confident	Fairly confident	Fairly confident	Very confident	Very confident	Very confident	Very confident	Very confident	Very unconfident	Internet sites	Neutral	Neutral	Neutral	Neutral	5 to 10 times per week	5 to 10 times per week	< once per week	< once per week	< once per week	< once per week	< once per week	< once per month	< once per month	< once per month	Limited interaction between dentists and pharmacists	Strongly agree	No
Yes	39	Male	Non Arab	Bachelorâ€™s degree	15	Chain/banner group pharmacy	Shopping center/shopping strip pharmacy	20â€“30 Patients	Pass by customers	Yes	Yes	Yes, workflow/time/staff	32 to 40 hours per week	No	Good	No training	Toothache;Mouthwash;Toothbrush;Toothpaste;Tooth whitening	Fairly confident	Fairly confident	Neutral	Neutral	Fairly confident	Fairly confident	Fairly confident	Fairly confident	Fairly confident	Fairly confident	Fairly confident	Neutral	Fairly confident	Very unconfident	Books	Agree	Neutral	Agree	Neutral	5 to 10 times per week	5 to 10 times per week	< once per week	< once per week	< once per week	< once per week	< once per week	< once per month	< once per month	1 to 5 times per week	Limited interaction between dentists and pharmacists	Agree	Yes
Yes	26	Female	Arab	Bachelorâ€™s degree	2	Independent pharmacy	Shopping center/shopping strip pharmacy	20â€“30 Patients	Both	Yes	Yes	Yes, workflow/time/staff	More than 40 hours per week	No	Very good	No training	Mouthwash	Very confident	Very confident	Neutral	Neutral	Neutral	Very confident	Very confident	Fairly confident	Very confident	Very confident	Fairly confident	Fairly confident	Very confident	Very unconfident	Internet sites	Agree	Agree	Agree	Agree	5 to 10 times per week	5 to 10 times per week	< once per week	< once per week	< once per week	< once per week	< once per week	< once per week	< once per month	< once per week	Lack of information to give to patients	Strongly agree	Yes
Yes	28	Male	Arab	Bachelorâ€™s degree	5	Chain/banner group pharmacy	Shopping center/shopping strip pharmacy	20â€“30 Patients	Both	Yes	Yes	Yes, workflow/time/staff	32 to 40 hours per week	No	Good	No training	Toothpaste	Very confident	Very confident	Very unconfident	Very unconfident	Very unconfident	Fairly confident	Very unconfident	Fairly confident	Very confident	Very confident	Very confident	Fairly confident	Very confident	Very unconfident	Internet sites;Books;GDP (General Dental Practitioners)	Agree	Agree	Agree	Neutral	More than 10 times per week	More than 10 times per week	5 to 10 times per week	5 to 10 times per week	5 to 10 times per week	1 to 5 times per week	1 to 5 times per week	1 to 5 times per week	< once per month	< once per week	Limited interaction between dentists and pharmacists	Agree	Yes
Yes	28	Female	Arab	Bachelorâ€™s degree	3	Chain/banner group pharmacy	Shopping center/shopping strip pharmacy	â‰¥30 Patients	Pass by customers	Yes	Yes	Yes, workflow/time/staff	More than 40 hours per week	No	Good	No training	Mouthwash;Toothbrush;Toothpaste	Fairly confident	Fairly confident	Neutral	Neutral	Neutral	Fairly confident	Fairly confident	Fairly confident	Fairly confident	Fairly confident	Fairly confident	Fairly confident	Fairly confident	Fairly unconfident	Internet sites	Agree	Agree	Agree	Agree	More than 10 times per week	More than 10 times per week	5 to 10 times per week	1 to 5 times per week	5 to 10 times per week	1 to 5 times per week	1 to 5 times per week	1 to 5 times per week	< once per month	1 to 5 times per week	Lack of information to give to patients;Limited interaction between dentists and pharmacists	Strongly disagree	Yes
Yes	30	Female	Arab	Bachelorâ€™s degree	5	Chain/banner group pharmacy	Shopping center/shopping strip pharmacy	â‰¥30 Patients	Both	Yes	Yes	Yes, workflow/time/staff	More than 40 hours per week	No	Very good	Self-training	Mouthwash;Toothbrush;Toothpaste;Tooth whitening	Very confident	Very confident	Very unconfident	Very unconfident	Very unconfident	Very unconfident	Fairly unconfident	Neutral	Fairly confident	Very confident	Fairly confident	Fairly confident	Very confident	Very unconfident	Internet sites	Strongly agree	Strongly agree	Strongly agree	Strongly agree	5 to 10 times per week	5 to 10 times per week	5 to 10 times per week	1 to 5 times per week	1 to 5 times per week	1 to 5 times per week	< once per week	< once per week	< once per month	< once per week	Limited interaction between dentists and pharmacists	Strongly agree	Yes
Yes	24	Female	Arab	Bachelorâ€™s degree	1	Chain/banner group pharmacy	Shopping center/shopping strip pharmacy	â‰¥30 Patients	Pass by customers	Yes	Yes	Yes, workflow/time/staff	More than 40 hours per week	No	Very good	No training	Toothpaste	Very confident	Very confident	Very confident	Very confident	Very confident	Very confident	Very confident	Very confident	Very confident	Very confident	Very confident	Very confident	Very confident	Fairly unconfident	Books	Strongly agree	Strongly agree	Strongly agree	Strongly agree	More than 10 times per week	More than 10 times per week	5 to 10 times per week	1 to 5 times per week	1 to 5 times per week	1 to 5 times per week	1 to 5 times per week	< once per week	< once per month	< once per week	Limited interaction between dentists and pharmacists	Neutral	Yes
Yes	26	Male	Arab	Bachelorâ€™s degree	2	Chain/banner group pharmacy	Standalone community pharmacy	â‰¥30 Patients	Pass by customers	Yes	Yes	Yes, workflow/time/staff	More than 40 hours per week	No	Very good	Self-training	Toothpaste	Very confident	Very confident	Neutral	Neutral	Neutral	Neutral	Neutral	Neutral	Very confident	Very confident	Neutral	Neutral	Very confident	Very unconfident	GDP (General Dental Practitioners)	Strongly agree	Neutral	Neutral	Neutral	5 to 10 times per week	5 to 10 times per week	5 to 10 times per week	1 to 5 times per week	1 to 5 times per week	1 to 5 times per week	1 to 5 times per week	1 to 5 times per week	< once per month	1 to 5 times per week	Lack of training	Agree	Yes
Yes	34	Female	Arab	Bachelorâ€™s degree	10	Chain/banner group pharmacy	Shopping center/shopping strip pharmacy	â‰¥30 Patients	Pass by customers	Yes	Yes	Yes, workflow/time/staff	More than 40 hours per week	No	Good	Self-training	Mouthwash;Toothpaste	Fairly confident	Fairly confident	Fairly unconfident	Fairly unconfident	Fairly unconfident	Neutral	Neutral	Neutral	Fairly confident	Fairly confident	Fairly confident	Fairly confident	Fairly confident	Very unconfident	Internet sites;Books;Medical journals;GDP (General Dental Practitioners)	Agree	Neutral	Agree	Neutral	More than 10 times per week	More than 10 times per week	5 to 10 times per week	< once per week	< once per week	< once per week	< once per week	< once per week	< once per month	1 to 5 times per week	Limited interaction between dentists and pharmacists	Strongly agree	Yes
Yes	26	Male	Non Arab	Bachelorâ€™s degree	2	Chain/banner group pharmacy	Shopping center/shopping strip pharmacy	â‰¥30 Patients	Pass by customers	Yes	Yes	Yes, workflow/time/staff	More than 40 hours per week	No	Very good	No training	Toothbrush	Very confident	Very confident	Neutral	Neutral	Neutral	Fairly confident	Very confident	Fairly confident	Very confident	Very confident	Fairly confident	Fairly confident	Very confident	Very unconfident	Internet sites	Agree	Agree	Agree	Agree	More than 10 times per week	5 to 10 times per week	1 to 5 times per week	1 to 5 times per week	1 to 5 times per week	1 to 5 times per week	1 to 5 times per week	5 to 10 times per week	< once per month	1 to 5 times per week	Lack of information to give to patients;Limited interaction between dentists and pharmacists	Disagree	No
Yes	40	Male	Non Arab	Bachelorâ€™s degree	15	Chain/banner group pharmacy	Shopping center/shopping strip pharmacy	â‰¥30 Patients	Pass by customers	No	Yes	Yes, workflow/time/staff	More than 40 hours per week	No	Very good	Self-training	Toothbrush	Very confident	Very confident	Fairly confident	Fairly confident	Fairly confident	Very confident	Very confident	Very confident	Very confident	Very confident	Very confident	Very confident	Very confident	Neutral	Books	Agree	Agree	Agree	Agree	More than 10 times per week	5 to 10 times per week	1 to 5 times per week	1 to 5 times per week	1 to 5 times per week	1 to 5 times per week	1 to 5 times per week	1 to 5 times per week	< once per month	1 to 5 times per week	Lack of training;Lack of information to give to patients;Limited interaction between dentists and pharmacists	Strongly agree	Yes
Yes	28	Female	Arab	Bachelorâ€™s degree	4	Chain/banner group pharmacy	Shopping center/shopping strip pharmacy	â‰¥30 Patients	Pass by customers	Yes	Yes	Yes, workflow/time/staff	More than 40 hours per week	No	Very good	Self-training	Mouthwash;Toothbrush;Toothpaste;Tooth whitening	Fairly confident	Fairly confident	Very unconfident	Very unconfident	Very unconfident	Neutral	Neutral	Neutral	Very confident	Very confident	Fairly confident	Very confident	Very confident	Very unconfident	GDP (General Dental Practitioners)	Strongly agree	Agree	Agree	Agree	More than 10 times per week	More than 10 times per week	5 to 10 times per week	5 to 10 times per week	1 to 5 times per week	1 to 5 times per week	1 to 5 times per week	1 to 5 times per week	< once per month	< once per week	Limited interaction between dentists and pharmacists	Strongly disagree	No
Yes	37	Female	Non Arab	Bachelorâ€™s degree	10	Chain/banner group pharmacy	Shopping center/shopping strip pharmacy	â‰¥30 Patients	Pass by customers	No	No	Yes, workflow/time/staff	More than 40 hours per week	No	Excellent	Self-training	Toothpaste	Very confident	Very confident	Fairly confident	Fairly confident	Fairly confident	Very confident	Very confident	Very confident	Very confident	Very confident	Very confident	Very confident	Very confident	Neutral	Books;GDP (General Dental Practitioners)	Strongly agree	Strongly agree	Strongly agree	Strongly agree	More than 10 times per week	More than 10 times per week	More than 10 times per week	< once per week	1 to 5 times per week	1 to 5 times per week	More than 10 times per week	< once per week	< once per month	< once per week	Limited interaction between dentists and pharmacists	Disagree	No
Yes	25	Female	Arab	Bachelorâ€™s degree	1	Chain/banner group pharmacy	Shopping center/shopping strip pharmacy	â‰¥30 Patients	Pass by customers	Yes	No	Yes, workflow/time/staff	More than 40 hours per week	No	Good	Self-training	Mouthwash	Very confident	Fairly confident	Very unconfident	Very unconfident	Very unconfident	Fairly confident	Fairly confident	Neutral	Neutral	Neutral	Neutral	Neutral	Neutral	Very unconfident	GDP (General Dental Practitioners)	Agree	Neutral	Agree	Agree	5 to 10 times per week	5 to 10 times per week	< once per week	< once per week	1 to 5 times per week	< once per month	1 to 5 times per week	< once per month	< once per month	< once per month	Lack of information to give to patients;Limited interaction between dentists and pharmacists	Disagree	No
Yes	30	Male	Non Arab	Bachelorâ€™s degree	10	Chain/banner group pharmacy	Shopping center/shopping strip pharmacy	20â€“30 Patients	Pass by customers	Yes	No	Yes, workflow/time/staff	More than 40 hours per week	No	Good	No training	Tooth whitening	Very confident	Very confident	Neutral	Neutral	Neutral	Very confident	Very confident	Neutral	Very confident	Very confident	Neutral	Fairly confident	Very confident	Very unconfident	Internet sites	Agree	Strongly agree	Strongly agree	Strongly agree	More than 10 times per week	More than 10 times per week	1 to 5 times per week	1 to 5 times per week	5 to 10 times per week	1 to 5 times per week	1 to 5 times per week	1 to 5 times per week	< once per month	1 to 5 times per week	Limited interaction between dentists and pharmacists	Neutral	Yes
Yes	29	Male	Non Arab	Bachelorâ€™s degree	4	Chain/banner group pharmacy	Shopping center/shopping strip pharmacy	â‰¥30 Patients	Pass by customers	Yes	Yes	Yes, workflow/time/staff	More than 40 hours per week	No	Very good	No training	Mouthwash;Toothpaste;Tooth whitening	Very confident	Fairly confident	Very unconfident	Very unconfident	Very unconfident	Neutral	Fairly confident	Fairly confident	Fairly confident	Fairly confident	Fairly confident	Fairly confident	Very confident	Very unconfident	Internet sites;Books;GDP (General Dental Practitioners)	Agree	Strongly agree	Strongly agree	Agree	More than 10 times per week	More than 10 times per week	1 to 5 times per week	1 to 5 times per week	1 to 5 times per week	1 to 5 times per week	1 to 5 times per week	1 to 5 times per week	< once per month	< once per week	Lack of training	Disagree	Yes
Yes	26	Male	Non Arab	Bachelorâ€™s degree	3	Chain/banner group pharmacy	Shopping center/shopping strip pharmacy	20â€“30 Patients	Pass by customers	Yes	No	Yes, workflow/time/staff	More than 40 hours per week	No	Fair	No training	Toothpaste	Very confident	Very confident	Very unconfident	Very unconfident	Very unconfident	Neutral	Neutral	Neutral	Very confident	Very confident	Fairly confident	Fairly confident	Very confident	Very unconfident	Books	Strongly agree	Strongly agree	Strongly agree	Strongly agree	5 to 10 times per week	5 to 10 times per week	< once per week	< once per week	< once per week	< once per week	< once per week	< once per week	< once per month	< once per week	Lack of training	Neutral	Yes
Yes	30	Male	Non Arab	Bachelorâ€™s degree	5	Chain/banner group pharmacy	Shopping center/shopping strip pharmacy	20â€“30 Patients	Pass by customers	Yes	Yes	Yes, workflow/time/staff	More than 40 hours per week	No	Good	No training	Mouthwash;Toothbrush;Toothpaste	Very confident	Very confident	Neutral	Neutral	Neutral	Very confident	Very confident	Neutral	Very confident	Very confident	Neutral	Neutral	Very confident	Very unconfident	Books	Agree	Agree	Agree	Agree	More than 10 times per week	More than 10 times per week	1 to 5 times per week	1 to 5 times per week	1 to 5 times per week	1 to 5 times per week	1 to 5 times per week	1 to 5 times per week	< once per month	< once per week	Limited interaction between dentists and pharmacists	Agree	Yes
Yes	36	Female	Non Arab	Bachelorâ€™s degree	10	Chain/banner group pharmacy	Shopping center/shopping strip pharmacy	20â€“30 Patients	Pass by customers	Yes	No	Yes, workflow/time/staff	More than 40 hours per week	No	Good	No training	Toothpaste	Neutral	Neutral	Neutral	Neutral	Neutral	Neutral	Neutral	Neutral	Neutral	Neutral	Neutral	Neutral	Neutral	Neutral	Internet sites	Agree	Agree	Agree	Agree	More than 10 times per week	More than 10 times per week	< once per week	< once per week	< once per week	< once per week	< once per week	< once per week	< once per month	< once per month	Lack of information to give to patients	Agree	Yes
Yes	40	Female	Non Arab	Bachelorâ€™s degree	15	Chain/banner group pharmacy	Standalone community pharmacy	20â€“30 Patients	Pass by customers	Yes	No	Yes, workflow/time/staff	More than 40 hours per week	No	Good	Self-training	Toothpaste	Very confident	Very confident	Very unconfident	Very unconfident	Very unconfident	Very confident	Very confident	Very unconfident	Very confident	Very confident	Neutral	Neutral	Very confident	Very unconfident	Internet sites;Books	Strongly agree	Strongly agree	Strongly agree	Strongly agree	More than 10 times per week	More than 10 times per week	1 to 5 times per week	< once per week	< once per week	< once per week	< once per week	< once per month	< once per month	< once per week	Limited interaction between dentists and pharmacists	Neutral	Yes
Yes	35	Female	Non Arab	Bachelorâ€™s degree	7	Chain/banner group pharmacy	Standalone community pharmacy	20â€“30 Patients	Pass by customers	Yes	No	Yes, workflow/time/staff	More than 40 hours per week	No	Very good	No training	Mouthwash;Toothpaste	Very confident	Very confident	Neutral	Neutral	Neutral	Very confident	Very confident	Very confident	Very confident	Very confident	Very confident	Very confident	Very confident	Very unconfident	Internet sites	Strongly agree	Strongly agree	Agree	Agree	5 to 10 times per week	5 to 10 times per week	1 to 5 times per week	1 to 5 times per week	1 to 5 times per week	1 to 5 times per week	5 to 10 times per week	1 to 5 times per week	< once per month	1 to 5 times per week	Lack of information to give to patients	Neutral	Yes
Yes	37	Female	Non Arab	Bachelorâ€™s degree	10	Chain/banner group pharmacy	Standalone community pharmacy	20â€“30 Patients	Pass by customers	Yes	Yes	Yes, workflow/time/staff	More than 40 hours per week	No	Very good	Self-training	Mouthwash	Very confident	Neutral	Neutral	Neutral	Neutral	Very confident	Fairly confident	Very confident	Very confident	Very confident	Fairly confident	Neutral	Very confident	Very unconfident	GDP (General Dental Practitioners)	Strongly agree	Agree	Agree	Agree	5 to 10 times per week	More than 10 times per week	1 to 5 times per week	1 to 5 times per week	5 to 10 times per week	1 to 5 times per week	1 to 5 times per week	1 to 5 times per week	< once per month	< once per week	Limited interaction between dentists and pharmacists	Neutral	No
Yes	30	Male	Non Arab	Bachelorâ€™s degree	3	Chain/banner group pharmacy	Standalone community pharmacy	20â€“30 Patients	Pass by customers	Yes	Yes	Yes, workflow/time/staff	More than 40 hours per week	No	Good	No training	Tooth whitening	Very confident	Neutral	Very unconfident	Very unconfident	Very unconfident	Fairly confident	Fairly confident	Neutral	Very confident	Very confident	Neutral	Neutral	Very confident	Fairly unconfident	GDP (General Dental Practitioners)	Neutral	Neutral	Neutral	Neutral	5 to 10 times per week	5 to 10 times per week	1 to 5 times per week	1 to 5 times per week	1 to 5 times per week	1 to 5 times per week	1 to 5 times per week	1 to 5 times per week	< once per month	< once per week	Limited interaction between dentists and pharmacists	Agree	Yes
Yes	27	Female	Arab	Bachelorâ€™s degree	4	Chain/banner group pharmacy	Shopping center/shopping strip pharmacy	20â€“30 Patients	Pass by customers	Yes	No	Yes, workflow/time/staff	More than 40 hours per week	No	Very good	Self-training	Mouthwash;Tooth whitening	Very confident	Neutral	Neutral	Neutral	Neutral	Fairly confident	Fairly confident	Fairly confident	Fairly confident	Fairly confident	Fairly confident	Fairly confident	Fairly confident	Fairly unconfident	Internet sites	Neutral	Neutral	Neutral	Neutral	5 to 10 times per week	5 to 10 times per week	1 to 5 times per week	1 to 5 times per week	1 to 5 times per week	1 to 5 times per week	1 to 5 times per week	1 to 5 times per week	< once per month	1 to 5 times per week	Lack of information to give to patients	Agree	Yes
Yes	30	Male	Non Arab	Bachelorâ€™s degree	5	Chain/banner group pharmacy	Standalone community pharmacy	<20 Patients	Pass by customers	No	No	Yes, workflow/time/staff	More than 40 hours per week	No	Good	No training	Mouthwash	Neutral	Neutral	Neutral	Neutral	Neutral	Neutral	Neutral	Neutral	Neutral	Neutral	Neutral	Neutral	Neutral	Fairly unconfident	Books	Agree	Agree	Neutral	Agree	1 to 5 times per week	1 to 5 times per week	1 to 5 times per week	1 to 5 times per week	< once per week	< once per week	1 to 5 times per week	< once per week	< once per month	< once per week	Limited interaction between dentists and pharmacists	Neutral	Yes
Yes	37	Female	Arab	Bachelorâ€™s degree	10	Chain/banner group pharmacy	Standalone community pharmacy	<20 Patients	Both	Yes	Yes	Yes, workflow/time/staff	More than 40 hours per week	No	Good	Self-training	Toothpaste	Very confident	Fairly confident	Neutral	Neutral	Neutral	Fairly confident	Fairly confident	Fairly confident	Fairly confident	Fairly confident	Fairly confident	Fairly confident	Fairly confident	Neutral	Books	Neutral	Neutral	Neutral	Neutral	1 to 5 times per week	1 to 5 times per week	< once per week	< once per week	1 to 5 times per week	< once per week	< once per week	< once per week	< once per month	< once per week	Limited interaction between dentists and pharmacists	Neutral	Yes
Yes	28	Female	Non Arab	Bachelorâ€™s degree	1	Chain/banner group pharmacy	Standalone community pharmacy	<20 Patients	Both	No	No	Yes, workflow/time/staff	More than 40 hours per week	No	Good	No training	Toothache	Very confident	Very confident	Fairly confident	Fairly confident	Fairly confident	Very confident	Very confident	Very confident	Very confident	Very confident	Very confident	Fairly confident	Very confident	Neutral	Internet sites	Neutral	Neutral	Neutral	Neutral	More than 10 times per week	More than 10 times per week	1 to 5 times per week	1 to 5 times per week	1 to 5 times per week	< once per week	< once per week	< once per week	< once per month	< once per month	Lack of information to give to patients	Disagree	No
Yes	29	Female	Arab	Bachelorâ€™s degree	1	Independent pharmacy	Standalone community pharmacy	<20 Patients	Both	Yes	Yes	Yes, workflow/time/staff	More than 40 hours per week	No	Good	Self-training	Toothache	Fairly confident	Very confident	Fairly unconfident	Fairly unconfident	Fairly unconfident	Fairly confident	Fairly confident	Fairly confident	Fairly confident	Very confident	Fairly confident	Very confident	Very confident	Fairly unconfident	GDP (General Dental Practitioners)	Agree	Neutral	Agree	Agree	5 to 10 times per week	5 to 10 times per week	1 to 5 times per week	< once per week	1 to 5 times per week	< once per week	< once per week	< once per week	< once per month	< once per week	Limited interaction between dentists and pharmacists	Agree	Yes
Yes	23	Male	Non Arab	Bachelorâ€™s degree	1	Chain/banner group pharmacy	Standalone community pharmacy	<20 Patients	Both	No	No	Yes, workflow/time/staff	More than 40 hours per week	No	Very good	No training	Toothache;Teething;Bleeding gums	Very confident	Very confident	Neutral	Neutral	Neutral	Neutral	Very confident	Fairly confident	Very confident	Very confident	Fairly confident	Very confident	Very confident	Very unconfident	Internet sites;Books;GDP (General Dental Practitioners)	Neutral	Agree	Agree	Agree	5 to 10 times per week	5 to 10 times per week	1 to 5 times per week	1 to 5 times per week	5 to 10 times per week	1 to 5 times per week	1 to 5 times per week	1 to 5 times per week	< once per month	< once per month	Limited interaction between dentists and pharmacists	Agree	No
Yes	25	Male	Non Arab	Bachelorâ€™s degree	1	Chain/banner group pharmacy	Standalone community pharmacy	<20 Patients	Both	No	No	Yes, workflow/time/staff	More than 40 hours per week	No	Good	No training	Toothache;Toothpaste	Fairly confident	Fairly confident	Fairly unconfident	Fairly unconfident	Fairly unconfident	Neutral	Neutral	Fairly unconfident	Fairly confident	Fairly confident	Neutral	Neutral	Fairly confident	Fairly unconfident	Internet sites;Books	Neutral	Neutral	Neutral	Neutral	1 to 5 times per week	1 to 5 times per week	< once per week	< once per week	1 to 5 times per week	< once per week	< once per week	< once per week	< once per month	< once per week	Lack of information to give to patients;Limited interaction between dentists and pharmacists	Neutral	Yes
Yes	36	Male	Arab	Bachelorâ€™s degree	6	Chain/banner group pharmacy	Standalone community pharmacy	<20 Patients	Both	No	No	Yes, workflow/time/staff	More than 40 hours per week	No	Very good	No training	Toothache	Fairly confident	Fairly confident	Neutral	Neutral	Neutral	Neutral	Neutral	Neutral	Neutral	Neutral	Neutral	Neutral	Neutral	Neutral	GDP (General Dental Practitioners)	Neutral	Agree	Agree	Neutral	< once per week	< once per week	< once per week	< once per week	< once per week	< once per week	< once per week	< once per week	< once per month	< once per week	Limited interaction between dentists and pharmacists	Neutral	Yes
Yes	40	Male	Non Arab	Bachelorâ€™s degree	15	Chain/banner group pharmacy	Standalone community pharmacy	<20 Patients	Both	No	No	Yes, workflow/time/staff	More than 40 hours per week	No	Fair	Self-training	Toothache;Mouthwash	Very confident	Very confident	Fairly unconfident	Fairly unconfident	Fairly unconfident	Very confident	Very confident	Very confident	Very confident	Very confident	Very confident	Very confident	Very unconfident	Very confident	Books	Agree	Agree	Agree	Agree	5 to 10 times per week	5 to 10 times per week	1 to 5 times per week	< once per week	1 to 5 times per week	< once per month	1 to 5 times per week	< once per week	< once per month	< once per week	Limited interaction between dentists and pharmacists	Agree	No
Yes	30	Male	Arab	Bachelorâ€™s degree	5	Chain/banner group pharmacy	Standalone community pharmacy	<20 Patients	Both	Yes	No	Yes, workflow/time/staff	More than 40 hours per week	No	Good	Self-training	Toothache;Mouthwash;Toothbrush;Toothpaste	Fairly confident	Fairly confident	Fairly unconfident	Fairly unconfident	Fairly unconfident	Neutral	Neutral	Neutral	Neutral	Neutral	Neutral	Neutral	Fairly confident	Fairly unconfident	Internet sites	Agree	Agree	Agree	Neutral	1 to 5 times per week	5 to 10 times per week	1 to 5 times per week	1 to 5 times per week	1 to 5 times per week	< once per week	< once per week	< once per week	< once per month	< once per week	Lack of information to give to patients	Strongly agree	Yes
Yes	35	Female	Non Arab	Bachelorâ€™s degree	7	Chain/banner group pharmacy	Standalone community pharmacy	<20 Patients	Both	Yes	Yes	Yes, workflow/time/staff	More than 40 hours per week	No	Very good	Self-training	Toothache	Very confident	Very confident	Neutral	Neutral	Fairly confident	Very confident	Very confident	Fairly confident	Very confident	Very confident	Very confident	Fairly confident	Very confident	Very unconfident	Internet sites	Agree	Neutral	Neutral	Agree	5 to 10 times per week	5 to 10 times per week	1 to 5 times per week	< once per week	1 to 5 times per week	< once per week	< once per week	< once per week	< once per month	< once per week	Lack of information to give to patients	Agree	No
Yes	40	Male	Non Arab	Bachelorâ€™s degree	16	Chain/banner group pharmacy	Standalone community pharmacy	<20 Patients	Pass by customers	No	No	Yes, workflow/time/staff	More than 40 hours per week	No	Good	Self-training	Mouthwash	Very confident	Very confident	Very unconfident	Very unconfident	Fairly unconfident	Fairly confident	Fairly confident	Fairly confident	Very confident	Very confident	Fairly confident	Fairly confident	Very confident	Very unconfident	Internet sites	Neutral	Neutral	Neutral	Neutral	5 to 10 times per week	5 to 10 times per week	< once per week	< once per week	< once per week	< once per week	< once per week	< once per week	< once per month	< once per week	Lack of information to give to patients	Agree	Yes
Yes	26	Male	Arab	Bachelorâ€™s degree	2	Chain/banner group pharmacy	Standalone community pharmacy	â‰¥30 Patients	Both	No	No	Yes, workflow/time/staff	More than 40 hours per week	No	Good	Self-training	Toothache;Teething;Toothpaste	Fairly confident	Fairly confident	Fairly confident	Fairly confident	Fairly confident	Fairly confident	Fairly confident	Fairly confident	Fairly confident	Fairly confident	Fairly confident	Fairly confident	Fairly confident	Fairly unconfident	Internet sites	Neutral	Neutral	Neutral	Neutral	5 to 10 times per week	5 to 10 times per week	1 to 5 times per week	< once per week	1 to 5 times per week	< once per week	< once per week	< once per week	< once per month	< once per week	Limited interaction between dentists and pharmacists	Strongly agree	No
Yes	31	Female	Arab	Bachelorâ€™s degree	7	Chain/banner group pharmacy	Standalone community pharmacy	<20 Patients	Both	No	No	Yes, workflow/time/staff	More than 40 hours per week	No	Good	Self-training	Mouthwash	Very confident	Fairly confident	Neutral	Neutral	Fairly confident	Very confident	Very confident	Very confident	Very confident	Very confident	Fairly confident	Very confident	Very confident	Very unconfident	Internet sites	Neutral	Neutral	Neutral	Neutral	5 to 10 times per week	5 to 10 times per week	1 to 5 times per week	< once per week	1 to 5 times per week	< once per week	< once per week	< once per week	< once per month	< once per week	Limited interaction between dentists and pharmacists	Neutral	Yes
Yes	29	Male	Non Arab	Bachelorâ€™s degree	4	Chain/banner group pharmacy	Standalone community pharmacy	<20 Patients	Both	No	No	Yes, workflow/time/staff	More than 40 hours per week	No	Good	No training	Teething	Very confident	Fairly confident	Neutral	Neutral	Neutral	Fairly confident	Fairly confident	Fairly confident	Fairly confident	Fairly confident	Fairly confident	Neutral	Fairly confident	Very unconfident	Internet sites	Agree	Agree	Agree	Agree	1 to 5 times per week	1 to 5 times per week	< once per week	< once per week	1 to 5 times per week	< once per week	< once per week	1 to 5 times per week	< once per month	< once per week	Lack of training;Lack of information to give to patients;Limited interaction between dentists and pharmacists	Agree	No
Yes	40	Female	Non Arab	Bachelorâ€™s degree	7	Chain/banner group pharmacy	Standalone community pharmacy	20â€“30 Patients	Both	Yes	No	Yes, workflow/time/staff	More than 40 hours per week	No	Good	No training	Toothache	Fairly confident	Fairly confident	Neutral	Neutral	Neutral	Neutral	Neutral	Neutral	Fairly confident	Fairly confident	Neutral	Fairly confident	Fairly confident	Very unconfident	Internet sites	Strongly agree	Strongly agree	Strongly agree	Strongly agree	1 to 5 times per week	1 to 5 times per week	< once per week	< once per week	< once per week	< once per week	< once per week	< once per week	< once per month	< once per week	Limited interaction between dentists and pharmacists	Agree	No
Yes	30	Male	Non Arab	Bachelorâ€™s degree	5	Independent pharmacy	Standalone community pharmacy	<20 Patients	Both	Yes	Yes	Yes, workflow/time/staff	More than 40 hours per week	No	Very good	Self-training	Toothache;Teething;Mouthwash;Toothpaste	Very confident	Very confident	Fairly unconfident	Fairly unconfident	Fairly unconfident	Fairly confident	Fairly confident	Fairly confident	Very confident	Very confident	Very confident	Fairly confident	Very confident	Very unconfident	Internet sites	Agree	Agree	Agree	Agree	More than 10 times per week	More than 10 times per week	More than 10 times per week	1 to 5 times per week	1 to 5 times per week	1 to 5 times per week	1 to 5 times per week	1 to 5 times per week	< once per month	1 to 5 times per week	Limited interaction between dentists and pharmacists	Agree	Yes
Yes	25	Male	Non Arab	Bachelorâ€™s degree	1	Chain/banner group pharmacy	Standalone community pharmacy	20â€“30 Patients	Regular customers	Yes	No	Yes, workflow/time/staff	More than 40 hours per week	No	Good	No training	Mouthwash;Toothpaste	Very confident	Very confident	Fairly unconfident	Fairly unconfident	Neutral	Very confident	Very confident	Very confident	Very confident	Very confident	Very confident	Very confident	Very confident	Very unconfident	Books	Agree	Strongly agree	Strongly agree	Strongly agree	5 to 10 times per week	1 to 5 times per week	1 to 5 times per week	1 to 5 times per week	1 to 5 times per week	1 to 5 times per week	1 to 5 times per week	1 to 5 times per week	< once per month	1 to 5 times per week	Limited interaction between dentists and pharmacists	Agree	Yes
Yes	40	Male	Non Arab	Bachelorâ€™s degree	15	Chain/banner group pharmacy	Standalone community pharmacy	<20 Patients	Pass by customers	No	No	Yes, workflow/time/staff	More than 40 hours per week	No	Very good	Self-training	Toothache	Very confident	Very confident	Very confident	Very confident	Very confident	Very confident	Very confident	Very confident	Very confident	Very confident	Very confident	Very confident	Very confident	Neutral	Books	Strongly agree	Strongly agree	Strongly agree	Strongly agree	More than 10 times per week	More than 10 times per week	1 to 5 times per week	1 to 5 times per week	5 to 10 times per week	1 to 5 times per week	5 to 10 times per week	1 to 5 times per week	< once per month	1 to 5 times per week	Lack of information to give to patients	Neutral	No
Yes	34	Male	Non Arab	Bachelorâ€™s degree	30	Chain/banner group pharmacy	Standalone community pharmacy	<20 Patients	Both	Yes	Yes	Yes, workflow/time/staff	More than 40 hours per week	No	Good	No training	Toothpaste	Very confident	Fairly confident	Fairly confident	Fairly confident	Fairly confident	Fairly confident	Fairly confident	Fairly confident	Fairly confident	Fairly confident	Neutral	Fairly confident	Very confident	Neutral	Internet sites	Neutral	Neutral	Neutral	Neutral	1 to 5 times per week	1 to 5 times per week	1 to 5 times per week	1 to 5 times per week	1 to 5 times per week	1 to 5 times per week	1 to 5 times per week	1 to 5 times per week	< once per month	< once per week	Limited interaction between dentists and pharmacists	Agree	Yes
Yes	28	Female	Arab	Bachelorâ€™s degree	2	Chain/banner group pharmacy	Standalone community pharmacy	<20 Patients	Both	No	No	Yes, workflow/time/staff	More than 40 hours per week	No	Good	Self-training	Toothache	Very confident	Fairly confident	Neutral	Neutral	Neutral	Fairly confident	Fairly confident	Fairly confident	Fairly confident	Fairly confident	Fairly confident	Neutral	Fairly confident	Fairly unconfident	Internet sites	Agree	Strongly agree	Agree	Strongly agree	1 to 5 times per week	5 to 10 times per week	1 to 5 times per week	1 to 5 times per week	1 to 5 times per week	1 to 5 times per week	1 to 5 times per week	< once per week	< once per month	< once per week	Lack of information to give to patients	Strongly agree	No
Yes	33	Male	Non Arab	Bachelorâ€™s degree	8	Independent pharmacy	Standalone community pharmacy	20â€“30 Patients	Both	Yes	No	Yes, workflow/time/staff	More than 40 hours per week	No	Good	No training	Toothache	Fairly confident	Fairly confident	Fairly unconfident	Fairly unconfident	Fairly unconfident	Fairly confident	Fairly confident	Neutral	Very confident	Very confident	Fairly confident	Fairly confident	Very confident	Very unconfident	Internet sites	Strongly agree	Strongly agree	Strongly agree	Strongly agree	5 to 10 times per week	5 to 10 times per week	1 to 5 times per week	1 to 5 times per week	5 to 10 times per week	1 to 5 times per week	1 to 5 times per week	1 to 5 times per week	< once per month	1 to 5 times per week	Limited interaction between dentists and pharmacists	Agree	Yes
Yes	25	Female	Arab	Bachelorâ€™s degree	2	Chain/banner group pharmacy	Standalone community pharmacy	<20 Patients	Regular customers	Yes	Yes	Yes, workflow/time/staff	More than 40 hours per week	No	Good	Self-training	Mouthwash;Bleeding gums	Very confident	Neutral	Neutral	Neutral	Neutral	Fairly confident	Fairly confident	Neutral	Neutral	Neutral	Neutral	Neutral	Fairly confident	Fairly unconfident	Internet sites	Neutral	Neutral	Neutral	Neutral	1 to 5 times per week	5 to 10 times per week	1 to 5 times per week	< once per week	1 to 5 times per week	< once per week	< once per week	< once per week	< once per month	< once per week	Lack of training	Strongly agree	Yes
Yes	23	Female	Arab	Bachelorâ€™s degree	1	Chain/banner group pharmacy	Standalone community pharmacy	20â€“30 Patients	Both	No	No	Yes, workflow/time/staff	More than 40 hours per week	No	Good	Self-training	Mouthwash;Bleeding gums	Fairly confident	Fairly confident	Fairly unconfident	Fairly unconfident	Fairly unconfident	Fairly confident	Fairly confident	Neutral	Fairly confident	Fairly confident	Fairly confident	Neutral	Fairly confident	Very unconfident	Internet sites;GDP (General Dental Practitioners)	Strongly agree	Agree	Agree	Agree	1 to 5 times per week	5 to 10 times per week	1 to 5 times per week	1 to 5 times per week	1 to 5 times per week	1 to 5 times per week	1 to 5 times per week	1 to 5 times per week	< once per month	1 to 5 times per week	Lack of information to give to patients;Limited interaction between dentists and pharmacists	Neutral	Yes
Yes	35	Male	Non Arab	Bachelorâ€™s degree	5	Chain/banner group pharmacy	Standalone community pharmacy	20â€“30 Patients	Both	Yes	Yes	Yes, workflow/time/staff	More than 40 hours per week	No	Good	Self-training	Toothache;Bleeding gums	Fairly confident	Fairly confident	Neutral	Neutral	Neutral	Neutral	Neutral	Neutral	Neutral	Neutral	Neutral	Neutral	Neutral	Neutral	Internet sites;Books	Neutral	Neutral	Neutral	Neutral	5 to 10 times per week	5 to 10 times per week	1 to 5 times per week	1 to 5 times per week	1 to 5 times per week	1 to 5 times per week	1 to 5 times per week	< once per week	< once per month	< once per week	Lack of information to give to patients	Agree	Yes
Yes	23	Female	Arab	Bachelorâ€™s degree	1	Chain/banner group pharmacy	Standalone community pharmacy	20â€“30 Patients	Both	Yes	Yes	Yes, workflow/time/staff	More than 40 hours per week	No	Fair	Self-training	Toothache;Mouthwash;Bleeding gums	Very confident	Neutral	Neutral	Neutral	Neutral	Fairly confident	Fairly confident	Neutral	Fairly confident	Fairly confident	Fairly confident	Neutral	Very confident	Very unconfident	Internet sites	Agree	Agree	Agree	Agree	5 to 10 times per week	More than 10 times per week	1 to 5 times per week	< once per week	5 to 10 times per week	< once per week	1 to 5 times per week	< once per week	< once per month	< once per week	Lack of information to give to patients	Agree	Yes
[truncated: 4 more columns]
